# Supplementary material for: {2,2-Bis[(4S)-4-tert-butyl-4,5-dihydro-1,3-oxazol-2-yl]propane}bis­(N,N-di­methyl­formamide)copper(II) bis­(hexa­fluoridoantimonate)
Source: Acta Crystallogr Sect E Struct Rep Online. 2009 Jun 6;65(Pt 7):m737. doi: 10.1107/S1600536809020364 (PMC2969361; doi:10.1107/S1600536809020364)
Supplement: Supplementary file 1 [file e-65-0m737-sup1.cif]

##############################################################################
###                                                                        ###
###        Electronic paper (Acta Crystallographica Section E)             ###
###                                                                        ###
##############################################################################
#                                                                            #
# This CIF contains the data in a paper accepted for publication in Acta     #
# Crystallographica Section E. It conforms to the requirements of Notes      #
# for Authors for Section E, and has been peer reviewed under the auspices   #
# of the IUCr Commission on Journals.                                        #
#                                                                            #
# Full details of the Crystallographic Information File format               #
# are given in the paper "The Crystallographic Information File (CIF):       #
# a New Standard Archive File for Crystallography" by S. R. Hall, F. H.      #
# Allen and I. D. Brown [Acta Cryst. (1991), A47, 655-685].                  #
#                                                                            #
# The current version of the core CIF dictionary is obtainable from          #
# ftp://ftp.iucr.org/pub/cif_core.dic. The current version number is 2.4.    #
#                                                                            #
# Software is freely available for graphical display of the structure(s) in  #
# this CIF.  For information consult the CIF home page http://www.iucr.org/  #
# cif/home.html                                                              #
#                                                                            #
# This file may be used for bona fide research purposes within the           #
# scientific community so long as proper attribution is given to the journal # 
# article from which it was obtained.                                        #
#                                                                            #
##############################################################################
                                             
data_I
_audit_creation_method     SHELXL-97
_chemical_name_systematic
;
{2,2-Bis[(4<i>S</i>)-4-<i>tert</i>-butyl-4,5-dihydro-1,3-oxazol-2-
yl]propane}bis(<i>N</i>,<i>N</i>-dimethylformamide)copper(II)
bis(hexafluoridoantimonate)
;
_chemical_name_common     ?
_chemical_formula_moiety     'C23 H44 Cu N4 O4 2+ , 2F6 Sb -'
_chemical_formula_sum     'C23 H44 Cu F12 N4 O4 Sb2'
_chemical_formula_iupac     '[Cu (C17 H30 N2 O2) (C3 H7 N O)2] [Sb F6]2'
_chemical_formula_weight     975.66
_chemical_melting_point     ?
_symmetry_cell_setting     monoclinic
_symmetry_space_group_name_H-M     'P 21'
_symmetry_space_group_name_Hall     'P 2yb'
loop_
    _symmetry_equiv_pos_as_xyz
    'x, y, z'
    '-x, y+1/2, -z'
_cell_length_a     9.1550(5)
_cell_length_b     13.6852(8)
_cell_length_c     14.5359(8)
_cell_angle_alpha     90.00
_cell_angle_beta     92.570(5)
_cell_angle_gamma     90.00
_cell_volume     1819.34(18)
_cell_formula_units_Z     2
_cell_measurement_reflns_used     3964
_cell_measurement_theta_min     2.05
_cell_measurement_theta_max     29.01
_cell_measurement_temperature     173.0(10)
_exptl_crystal_description     plate
_exptl_crystal_colour     blue
_exptl_crystal_size_max     0.18
_exptl_crystal_size_mid     0.12
_exptl_crystal_size_min     0.04
_exptl_crystal_density_diffrn     1.781
_exptl_crystal_density_meas     ?
_exptl_crystal_density_method     'not measured'
_exptl_crystal_F_000     962
_exptl_absorpt_coefficient_mu     2.148
_exptl_absorpt_correction_type     'multi-scan'
_exptl_absorpt_process_details     '(CrysAlis RED; Oxford Diffraction, 2008)'
_exptl_absorpt_correction_T_min     0.808
_exptl_absorpt_correction_T_max     1.000
_exptl_special_details
;
Absorption correction: CrysAlis RED (Oxford Diffraction 2008)
Empirical absorption correction using spherical harmonics,
implemented in SCALE3 ABSPACK scaling algorithm.
;
_diffrn_ambient_temperature     173(2)
_diffrn_radiation_type     MoK\a
_diffrn_radiation_wavelength     0.71073
_diffrn_radiation_source     'fine-focus sealed tube'
_diffrn_radiation_monochromator     graphite
_diffrn_measurement_device_type     'Oxford Diffraction Xcalibur-S CCD'
_diffrn_measurement_method     \w
_diffrn_detector_area_resol_mean     16.0560
_diffrn_reflns_number     10322
_diffrn_reflns_av_R_equivalents     0.0372
_diffrn_reflns_av_sigmaI/netI     0.1260
_diffrn_reflns_theta_min     2.04
_diffrn_reflns_theta_max     25.50
_diffrn_reflns_theta_full     25.50
_diffrn_measured_fraction_theta_max     0.995
_diffrn_measured_fraction_theta_full     0.995
_diffrn_reflns_limit_h_min     -11
_diffrn_reflns_limit_h_max     10
_diffrn_reflns_limit_k_min     -16
_diffrn_reflns_limit_k_max     16
_diffrn_reflns_limit_l_min     -17
_diffrn_reflns_limit_l_max     17
_diffrn_standards_number     ?
_diffrn_standards_interval_count     ?
_diffrn_standards_interval_time     ?
_diffrn_standards_decay_%     0
_refine_special_details
;
Refinement of <i>F</i>^2^ against ALL reflections. The weighted <i>R</i>-factor
<i>wR</i> and goodness of fit <i>S</i> are based on <i>F</i>^2^, conventional
<i>R</i>-factors <i>R</i> are based on <i>F</i>, with <i>F</i> set to zero for
negative <i>F</i>^2^. The threshold expression of <i>F</i>^2^ >
\s(<i>F</i>^2^) is used only for calculating <i>R</i>-factors(gt) <i>etc</i>.
and is not relevant to the choice of reflections for refinement.
<i>R</i>-factors based on <i>F</i>^2^ are statistically about twice as large
as those based on <i>F</i>, and <i>R</i>- factors based on ALL data will be
even larger.
;
_reflns_number_total     6226
_reflns_number_gt     4042
_reflns_threshold_expression     I>2\s(I)
_refine_ls_structure_factor_coef     Fsqd
_refine_ls_matrix_type     full
_refine_ls_R_factor_all     0.0660
_refine_ls_R_factor_gt     0.0379
_refine_ls_wR_factor_gt     0.0456
_refine_ls_wR_factor_ref     0.0476
_refine_ls_goodness_of_fit_ref     0.853
_refine_ls_restrained_S_all     0.853
_refine_ls_number_reflns     6226
_refine_ls_number_parameters     407
_refine_ls_number_restraints     1
_refine_ls_hydrogen_treatment     constr
_refine_ls_weighting_scheme     calc
_refine_ls_weighting_details
                 'calc w=1/[\s^2^(Fo^2^)+(0.0061P)^2^] where P=(Fo^2^+2Fc^2^)/3'
_atom_sites_solution_hydrogens     geom
_atom_sites_solution_primary     direct
_atom_sites_solution_secondary     difmap
_refine_ls_shift/su_max     0.001
_refine_ls_shift/su_mean     0.000
_refine_diff_density_max     0.961
_refine_diff_density_min     -0.671
_refine_ls_extinction_method     none
_refine_ls_extinction_coef     ?
_refine_ls_abs_structure_details     'Flack (1983), 2689 Friedel pairs'
_refine_ls_abs_structure_Flack     0.015(15)
loop_
    _atom_type_symbol
    _atom_type_description
    _atom_type_scat_dispersion_real
    _atom_type_scat_dispersion_imag
    _atom_type_scat_source
    'C' 'C' 0.0033 0.0016
                         'International Tables Vol C Tables 4.2.6.8 and 6.1.1.4'
    'H' 'H' 0.0000 0.0000
                         'International Tables Vol C Tables 4.2.6.8 and 6.1.1.4'
    'N' 'N' 0.0061 0.0033
                         'International Tables Vol C Tables 4.2.6.8 and 6.1.1.4'
    'O' 'O' 0.0106 0.0060
                         'International Tables Vol C Tables 4.2.6.8 and 6.1.1.4'
    'F' 'F' 0.0171 0.0103
                         'International Tables Vol C Tables 4.2.6.8 and 6.1.1.4'
    'Cu' 'Cu' 0.3201 1.2651
                         'International Tables Vol C Tables 4.2.6.8 and 6.1.1.4'
    'Sb' 'Sb' -0.5866 1.5461
                         'International Tables Vol C Tables 4.2.6.8 and 6.1.1.4'
_computing_data_collection     'CrysAlis CCD (Oxford Diffraction, 2008)'
_computing_cell_refinement     'CrysAlis CCD (Oxford Diffraction, 2008)'
_computing_data_reduction     'CrysAlis RED (Oxford Diffraction, 2008)'
_computing_structure_solution     'SHELXS97 (Sheldrick, 2008)'
_computing_structure_refinement     'SHELXL97 (Sheldrick, 2008)'
_computing_molecular_graphics     'SHELXTL-Plus (Sheldrick, 2008)'
_computing_publication_material
;
SHELXL97 (Sheldrick, 2008) and PLATON (Spek, 2009)
;
loop_
    _atom_site_type_symbol
    _atom_site_label
    _atom_site_fract_x
    _atom_site_fract_y
    _atom_site_fract_z
    _atom_site_U_iso_or_equiv
    _atom_site_adp_type
    _atom_site_calc_flag
    _atom_site_refinement_flags
    _atom_site_occupancy
    _atom_site_disorder_assembly
    _atom_site_disorder_group
    Sb Sb1 0.24602(5) -0.00096(4) 0.84532(3) 0.02849(13) Uani d . 1 . .
    Sb Sb2 0.82483(6) -0.04083(3) 0.35372(3) 0.04390(17) Uani d . 1 . .
    Cu Cu 0.73163(7) 0.00310(7) 0.75133(4) 0.01763(19) Uani d . 1 . .
    F F1 0.2031(5) 0.1198(3) 0.7920(4) 0.0916(18) Uani d . 1 . .
    F F2 0.2546(4) -0.0541(4) 0.7284(3) 0.0698(15) Uani d . 1 . .
    F F3 0.2369(5) 0.0546(4) 0.9607(3) 0.101(2) Uani d . 1 . .
    F F4 0.2858(6) -0.1211(3) 0.8965(3) 0.0863(18) Uani d . 1 . .
    F F5 0.0475(3) -0.0245(3) 0.8405(2) 0.0477(12) Uani d . 1 . .
    F F6 0.4443(4) 0.0246(3) 0.8467(2) 0.0509(14) Uani d . 1 . .
    F F11 0.7475(5) -0.1293(3) 0.4335(3) 0.0786(18) Uani d . 1 . .
    F F12 0.9927(4) -0.0336(4) 0.4310(3) 0.0952(17) Uani d . 1 . .
    F F13 0.9126(5) -0.1425(4) 0.2906(3) 0.0789(17) Uani d . 1 . .
    F F14 0.7367(5) 0.0599(3) 0.4194(3) 0.0686(16) Uani d . 1 . .
    F F15 0.9021(6) 0.0505(4) 0.2763(3) 0.099(2) Uani d . 1 . .
    F F16 0.6569(4) -0.0534(4) 0.2775(3) 0.0743(14) Uani d . 1 . .
    O O1 0.6721(5) -0.1668(3) 0.9773(3) 0.0260(12) Uani d . 1 . .
    O O2 0.8559(4) 0.1567(3) 0.9822(3) 0.0268(12) Uani d . 1 . .
    O O11 0.6003(4) -0.0630(3) 0.6648(3) 0.0260(12) Uani d . 1 . .
    O O12 0.8222(5) 0.0741(3) 0.6524(3) 0.0201(11) Uani d . 1 . .
    N N1 0.7133(5) -0.1001(3) 0.8405(3) 0.0103(13) Uiso d . 1 . .
    N N2 0.7798(5) 0.0988(3) 0.8442(3) 0.0119(13) Uiso d . 1 . .
    N N11 0.4549(6) -0.0757(5) 0.5361(4) 0.0431(19) Uani d . 1 . .
    N N12 1.0155(6) 0.1349(4) 0.5795(4) 0.0252(14) Uani d . 1 . .
    C C1 0.6719(7) -0.2052(4) 0.8185(4) 0.0171(16) Uani d . 1 . .
    H H1A 0.5896 -0.2058 0.7709 0.020 Uiso calc R 1 . .
    C C2 0.6141(7) -0.2378(5) 0.9112(4) 0.0237(19) Uani d . 1 . .
    H H2A 0.5059 -0.2375 0.9091 0.028 Uiso calc R 1 . .
    H H2B 0.6490 -0.3044 0.9274 0.028 Uiso calc R 1 . .
    C C3 0.7127(7) -0.0906(5) 0.9287(4) 0.0148(16) Uiso d . 1 . .
    C C4 0.7635(6) -0.0028(5) 0.9871(3) 0.0161(13) Uani d . 1 . .
    C C5 0.7986(7) 0.0843(5) 0.9312(4) 0.0178(16) Uiso d . 1 . .
    C C6 0.9016(7) 0.2313(4) 0.9176(4) 0.0249(18) Uani d . 1 . .
    H H6A 1.0080 0.2276 0.9086 0.030 Uiso calc R 1 . .
    H H6B 0.8772 0.2976 0.9394 0.030 Uiso calc R 1 . .
    C C7 0.8128(7) 0.2058(4) 0.8278(4) 0.0157(16) Uani d . 1 . .
    H H7A 0.8781 0.2113 0.7747 0.019 Uiso calc R 1 . .
    C C8 0.6355(7) 0.0246(4) 1.0491(4) 0.030(2) Uani d . 1 . .
    H H8A 0.5539 0.0509 1.0108 0.045 Uiso calc R 1 . .
    H H8B 0.6689 0.0740 1.0942 0.045 Uiso calc R 1 . .
    H H8C 0.6032 -0.0338 1.0815 0.045 Uiso calc R 1 . .
    C C9 0.8971(6) -0.0356(5) 1.0481(3) 0.0277(17) Uani d . 1 . .
    H H9A 0.9769 -0.0540 1.0090 0.042 Uiso calc R 1 . .
    H H9B 0.8700 -0.0918 1.0855 0.042 Uiso calc R 1 . .
    H H9C 0.9289 0.0183 1.0886 0.042 Uiso calc R 1 . .
    C C11 0.7994(8) -0.2652(5) 0.7835(4) 0.0230(18) Uani d . 1 . .
    C C12 0.8609(7) -0.2170(5) 0.6982(4) 0.0296(19) Uani d . 1 . .
    H H12A 0.7815 -0.2061 0.6519 0.044 Uiso calc R 1 . .
    H H12B 0.9346 -0.2599 0.6726 0.044 Uiso calc R 1 . .
    H H12C 0.9059 -0.1543 0.7156 0.044 Uiso calc R 1 . .
    C C13 0.7361(8) -0.3652(5) 0.7570(5) 0.045(2) Uani d . 1 . .
    H H13A 0.6503 -0.3566 0.7151 0.067 Uiso calc R 1 . .
    H H13B 0.7074 -0.3995 0.8126 0.067 Uiso calc R 1 . .
    H H13C 0.8101 -0.4036 0.7264 0.067 Uiso calc R 1 . .
    C C14 0.9207(7) -0.2766(5) 0.8565(4) 0.0298(19) Uani d . 1 . .
    H H14A 0.9925 -0.3239 0.8357 0.045 Uiso calc R 1 . .
    H H14B 0.8798 -0.3000 0.9137 0.045 Uiso calc R 1 . .
    H H14C 0.9685 -0.2134 0.8676 0.045 Uiso calc R 1 . .
    C C15 0.6730(7) 0.2668(5) 0.8068(4) 0.0193(17) Uani d . 1 . .
    C C16 0.5724(7) 0.2661(5) 0.8884(4) 0.0265(19) Uani d . 1 . .
    H H16A 0.4857 0.3060 0.8734 0.040 Uiso calc R 1 . .
    H H16B 0.6250 0.2930 0.9429 0.040 Uiso calc R 1 . .
    H H16C 0.5424 0.1988 0.9009 0.040 Uiso calc R 1 . .
    C C17 0.5873(6) 0.2255(4) 0.7230(4) 0.0217(17) Uani d . 1 . .
    H H17A 0.5039 0.2681 0.7072 0.033 Uiso calc R 1 . .
    H H17B 0.5518 0.1599 0.7372 0.033 Uiso calc R 1 . .
    H H17C 0.6511 0.2219 0.6707 0.033 Uiso calc R 1 . .
    C C18 0.7186(7) 0.3708(4) 0.7858(4) 0.026(2) Uani d . 1 . .
    H H18A 0.6314 0.4105 0.7719 0.040 Uiso calc R 1 . .
    H H18B 0.7807 0.3708 0.7326 0.040 Uiso calc R 1 . .
    H H18C 0.7732 0.3981 0.8393 0.040 Uiso calc R 1 . .
    C C21 0.5522(7) -0.0297(6) 0.5894(4) 0.0280(18) Uani d . 1 . .
    H H21A 0.5876 0.0317 0.5697 0.034 Uiso calc R 1 . .
    C C22 0.3949(9) -0.1684(6) 0.5652(6) 0.084(3) Uani d . 1 . .
    H H22A 0.4454 -0.1893 0.6228 0.126 Uiso calc R 1 . .
    H H22B 0.4086 -0.2177 0.5175 0.126 Uiso calc R 1 . .
    H H22C 0.2903 -0.1607 0.5751 0.126 Uiso calc R 1 . .
    C C23 0.4080(7) -0.0386(7) 0.4445(4) 0.057(3) Uani d . 1 . .
    H H23A 0.4425 0.0287 0.4377 0.086 Uiso calc R 1 . .
    H H23B 0.3010 -0.0400 0.4378 0.086 Uiso calc R 1 . .
    H H23C 0.4492 -0.0798 0.3970 0.086 Uiso calc R 1 . .
    C C24 0.9571(8) 0.0712(5) 0.6335(4) 0.0281(19) Uani d . 1 . .
    H H24A 1.0169 0.0208 0.6597 0.034 Uiso calc R 1 . .
    C C25 0.9337(7) 0.2131(5) 0.5394(5) 0.042(2) Uani d . 1 . .
    H H25A 0.8292 0.2014 0.5464 0.063 Uiso calc R 1 . .
    H H25B 0.9532 0.2177 0.4738 0.063 Uiso calc R 1 . .
    H H25C 0.9621 0.2744 0.5702 0.063 Uiso calc R 1 . .
    C C26 1.1697(7) 0.1266(5) 0.5580(4) 0.042(2) Uani d . 1 . .
    H H26A 1.2144 0.0720 0.5925 0.063 Uiso calc R 1 . .
    H H26B 1.2207 0.1874 0.5751 0.063 Uiso calc R 1 . .
    H H26C 1.1772 0.1151 0.4918 0.063 Uiso calc R 1 . .
loop_
    _atom_site_aniso_label
    _atom_site_aniso_U_11
    _atom_site_aniso_U_22
    _atom_site_aniso_U_33
    _atom_site_aniso_U_12
    _atom_site_aniso_U_13
    _atom_site_aniso_U_23
    Sb1 0.0168(3) 0.0299(3) 0.0386(3) 0.0007(3) -0.0009(2) 0.0003(3)
    Sb2 0.0473(4) 0.0535(4) 0.0314(3) -0.0137(3) 0.0082(3) -0.0042(3)
    Cu 0.0247(5) 0.0150(4) 0.0131(4) -0.0012(5) -0.0004(3) -0.0003(5)
    F1 0.081(4) 0.043(3) 0.149(5) 0.000(3) -0.017(4) 0.023(3)
    F2 0.051(3) 0.109(4) 0.050(3) 0.010(3) 0.003(2) -0.012(3)
    F3 0.060(4) 0.174(6) 0.071(3) -0.008(4) 0.016(3) -0.074(4)
    F4 0.100(5) 0.047(3) 0.110(5) 0.007(3) -0.021(4) 0.038(3)
    F5 0.029(2) 0.058(4) 0.055(2) 0.003(2) -0.0032(17) -0.001(3)
    F6 0.043(3) 0.057(4) 0.051(3) 0.007(2) -0.003(2) -0.005(2)
    F11 0.092(5) 0.070(4) 0.078(4) 0.020(3) 0.047(3) 0.034(3)
    F12 0.064(3) 0.129(5) 0.089(4) 0.004(4) -0.034(3) -0.037(4)
    F13 0.063(4) 0.092(4) 0.084(4) -0.004(3) 0.017(3) -0.036(3)
    F14 0.088(4) 0.058(3) 0.061(3) 0.008(3) 0.008(3) -0.011(3)
    F15 0.106(5) 0.115(5) 0.079(4) -0.056(4) 0.039(3) 0.012(3)
    F16 0.065(3) 0.082(4) 0.074(3) -0.013(3) -0.015(3) -0.008(3)
    O1 0.043(3) 0.013(3) 0.023(3) -0.011(2) 0.008(2) 0.004(2)
    O2 0.040(3) 0.016(3) 0.023(3) -0.009(2) -0.011(2) 0.004(2)
    O11 0.038(3) 0.024(3) 0.015(3) -0.006(2) -0.019(2) 0.004(2)
    O12 0.020(3) 0.023(3) 0.018(3) 0.001(2) 0.007(2) 0.006(2)
    N11 0.038(4) 0.065(6) 0.026(4) 0.007(4) -0.012(3) -0.021(4)
    N12 0.015(3) 0.027(4) 0.034(4) 0.004(3) 0.005(3) 0.004(3)
    C1 0.019(4) 0.015(4) 0.017(4) -0.004(3) 0.003(3) 0.001(3)
    C2 0.025(5) 0.019(4) 0.027(5) -0.006(4) 0.002(4) 0.006(4)
    C4 0.020(3) 0.014(3) 0.014(3) 0.000(4) -0.002(3) 0.006(4)
    C6 0.041(5) 0.006(4) 0.027(4) -0.007(3) -0.012(4) 0.005(3)
    C7 0.019(4) 0.017(4) 0.010(4) -0.004(3) -0.002(3) 0.001(3)
    C8 0.045(5) 0.027(6) 0.020(4) -0.002(4) 0.010(3) -0.012(3)
    C9 0.038(4) 0.019(4) 0.026(4) -0.002(4) -0.007(3) -0.005(4)
    C11 0.031(5) 0.015(4) 0.023(5) 0.009(4) 0.001(4) -0.003(4)
    C12 0.030(5) 0.036(5) 0.023(4) 0.005(4) 0.008(4) -0.004(4)
    C13 0.053(6) 0.030(5) 0.051(6) 0.001(5) -0.002(5) -0.005(5)
    C14 0.028(5) 0.032(5) 0.028(5) -0.004(4) -0.014(4) 0.003(4)
    C15 0.024(5) 0.021(4) 0.013(4) 0.003(4) -0.002(3) -0.001(3)
    C16 0.031(5) 0.031(5) 0.017(4) 0.012(4) -0.004(4) -0.005(4)
    C17 0.020(4) 0.026(4) 0.019(4) 0.007(3) 0.000(3) 0.003(3)
    C18 0.044(5) 0.015(4) 0.020(4) -0.002(4) -0.006(4) -0.004(4)
    C21 0.020(4) 0.029(5) 0.035(4) -0.005(4) 0.010(3) -0.010(4)
    C22 0.082(8) 0.087(8) 0.080(8) -0.037(7) -0.030(6) -0.005(7)
    C23 0.052(5) 0.092(7) 0.026(4) 0.016(6) -0.017(4) -0.008(6)
    C24 0.031(5) 0.026(5) 0.028(4) -0.006(4) 0.006(4) 0.005(4)
    C25 0.030(5) 0.040(5) 0.056(6) -0.001(4) 0.006(4) 0.018(4)
    C26 0.022(5) 0.053(5) 0.052(5) -0.004(4) 0.005(4) 0.005(5)
_geom_special_details
;
All e.s.d.'s (except the e.s.d. in the dihedral angle between two l.s. planes)
are estimated using the full covariance matrix. The cell e.s.d.'s are taken
into account individually in the estimation of e.s.d.'s in distances, angles
and torsion angles; correlations between e.s.d.'s in cell parameters are only
used when they are defined by crystal symmetry. An approximate (isotropic)
treatment of cell e.s.d.'s is used for estimating e.s.d.'s involving l.s.
planes.
;
loop_
    _geom_bond_atom_site_label_1
    _geom_bond_atom_site_label_2
    _geom_bond_site_symmetry_2
    _geom_bond_distance
    _geom_bond_publ_flag
    Sb1 F4 . 1.834(4) ?
    Sb1 F5 . 1.844(3) ?
    Sb1 F3 . 1.847(4) ?
    Sb1 F6 . 1.848(4) ?
    Sb1 F2 . 1.853(4) ?
    Sb1 F1 . 1.859(4) ?
    Sb2 F11 . 1.840(4) ?
    Sb2 F15 . 1.844(4) ?
    Sb2 F16 . 1.862(4) ?
    Sb2 F12 . 1.865(4) ?
    Sb2 F13 . 1.868(5) ?
    Sb2 F14 . 1.879(4) ?
    Cu N1 . 1.929(5) y
    Cu N2 . 1.919(5) y
    Cu O11 . 1.926(4) y
    Cu O12 . 1.951(4) y
    O1 C3 . 1.322(6) ?
    O1 C2 . 1.450(7) ?
    O2 C5 . 1.331(7) ?
    O2 C6 . 1.461(6) ?
    O11 C21 . 1.249(7) ?
    O12 C24 . 1.277(7) ?
    N1 C3 . 1.288(7) ?
    N1 C1 . 1.518(7) ?
    N2 C5 . 1.283(7) ?
    N2 C7 . 1.516(7) ?
    N11 C21 . 1.314(7) ?
    N11 C22 . 1.453(9) ?
    N11 C23 . 1.471(7) ?
    N12 C24 . 1.303(7) ?
    N12 C25 . 1.418(7) ?
    N12 C26 . 1.464(7) ?
    C1 C11 . 1.532(8) ?
    C1 C2 . 1.536(8) ?
    C1 H1A . 1.0000 ?
    C2 H2A . 0.9900 ?
    C2 H2B . 0.9900 ?
    C3 C4 . 1.532(8) ?
    C4 C5 . 1.486(8) ?
    C4 C9 . 1.545(7) ?
    C4 C8 . 1.556(7) ?
    C6 C7 . 1.546(8) ?
    C6 H6A . 0.9900 ?
    C6 H6B . 0.9900 ?
    C7 C15 . 1.547(8) ?
    C7 H7A . 1.0000 ?
    C8 H8A . 0.9800 ?
    C8 H8B . 0.9800 ?
    C8 H8C . 0.9800 ?
    C9 H9A . 0.9800 ?
    C9 H9B . 0.9800 ?
    C9 H9C . 0.9800 ?
    C11 C14 . 1.509(8) ?
    C11 C13 . 1.528(9) ?
    C11 C12 . 1.534(8) ?
    C12 H12A . 0.9800 ?
    C12 H12B . 0.9800 ?
    C12 H12C . 0.9800 ?
    C13 H13A . 0.9800 ?
    C13 H13B . 0.9800 ?
    C13 H13C . 0.9800 ?
    C14 H14A . 0.9800 ?
    C14 H14B . 0.9800 ?
    C14 H14C . 0.9800 ?
    C15 C18 . 1.518(8) ?
    C15 C17 . 1.528(8) ?
    C15 C16 . 1.534(8) ?
    C16 H16A . 0.9800 ?
    C16 H16B . 0.9800 ?
    C16 H16C . 0.9800 ?
    C17 H17A . 0.9800 ?
    C17 H17B . 0.9800 ?
    C17 H17C . 0.9800 ?
    C18 H18A . 0.9800 ?
    C18 H18B . 0.9800 ?
    C18 H18C . 0.9800 ?
    C21 H21A . 0.9500 ?
    C22 H22A . 0.9800 ?
    C22 H22B . 0.9800 ?
    C22 H22C . 0.9800 ?
    C23 H23A . 0.9800 ?
    C23 H23B . 0.9800 ?
    C23 H23C . 0.9800 ?
    C24 H24A . 0.9500 ?
    C25 H25A . 0.9800 ?
    C25 H25B . 0.9800 ?
    C25 H25C . 0.9800 ?
    C26 H26A . 0.9800 ?
    C26 H26B . 0.9800 ?
    C26 H26C . 0.9800 ?
loop_
    _geom_angle_atom_site_label_1
    _geom_angle_atom_site_label_2
    _geom_angle_atom_site_label_3
    _geom_angle_site_symmetry_1
    _geom_angle_site_symmetry_3
    _geom_angle
    _geom_angle_publ_flag
    F4 Sb1 F5 . . 92.1(2) ?
    F4 Sb1 F3 . . 91.0(3) ?
    F5 Sb1 F3 . . 91.25(17) ?
    F4 Sb1 F6 . . 89.3(2) ?
    F5 Sb1 F6 . . 178.25(17) ?
    F3 Sb1 F6 . . 89.81(18) ?
    F4 Sb1 F2 . . 90.3(2) ?
    F5 Sb1 F2 . . 88.80(16) ?
    F3 Sb1 F2 . . 178.8(3) ?
    F6 Sb1 F2 . . 90.10(17) ?
    F4 Sb1 F1 . . 179.0(2) ?
    F5 Sb1 F1 . . 87.15(19) ?
    F3 Sb1 F1 . . 89.7(3) ?
    F6 Sb1 F1 . . 91.5(2) ?
    F2 Sb1 F1 . . 89.1(2) ?
    F11 Sb2 F15 . . 178.4(2) ?
    F11 Sb2 F16 . . 89.0(2) ?
    F15 Sb2 F16 . . 91.6(2) ?
    F11 Sb2 F12 . . 89.2(2) ?
    F15 Sb2 F12 . . 90.2(2) ?
    F16 Sb2 F12 . . 177.7(2) ?
    F11 Sb2 F13 . . 90.3(2) ?
    F15 Sb2 F13 . . 91.1(2) ?
    F16 Sb2 F13 . . 90.0(2) ?
    F12 Sb2 F13 . . 88.5(2) ?
    F11 Sb2 F14 . . 88.66(18) ?
    F15 Sb2 F14 . . 89.9(2) ?
    F16 Sb2 F14 . . 90.5(2) ?
    F12 Sb2 F14 . . 90.9(2) ?
    F13 Sb2 F14 . . 178.9(2) ?
    N2 Cu O11 . . 153.82(19) y
    N2 Cu N1 . . 92.92(17) y
    O11 Cu N1 . . 91.37(19) y
    N2 Cu O12 . . 95.00(19) y
    O11 Cu O12 . . 91.51(17) y
    N1 Cu O12 . . 155.84(18) y
    C3 O1 C2 . . 106.1(5) ?
    C5 O2 C6 . . 106.2(5) ?
    C21 O11 Cu . . 125.9(5) ?
    C24 O12 Cu . . 126.2(4) ?
    C3 N1 C1 . . 107.0(5) ?
    C3 N1 Cu . . 126.8(4) ?
    C1 N1 Cu . . 125.5(4) ?
    C5 N2 C7 . . 106.6(5) ?
    C5 N2 Cu . . 127.2(4) ?
    C7 N2 Cu . . 126.1(4) ?
    C21 N11 C22 . . 120.1(6) ?
    C21 N11 C23 . . 122.1(7) ?
    C22 N11 C23 . . 117.8(6) ?
    C24 N12 C25 . . 122.0(6) ?
    C24 N12 C26 . . 120.2(6) ?
    C25 N12 C26 . . 117.8(5) ?
    N1 C1 C11 . . 113.0(5) ?
    N1 C1 C2 . . 100.5(5) ?
    C11 C1 C2 . . 115.7(5) ?
    N1 C1 H1A . . 109.1 ?
    C11 C1 H1A . . 109.1 ?
    C2 C1 H1A . . 109.1 ?
    O1 C2 C1 . . 104.9(5) ?
    O1 C2 H2A . . 110.8 ?
    C1 C2 H2A . . 110.8 ?
    O1 C2 H2B . . 110.8 ?
    C1 C2 H2B . . 110.8 ?
    H2A C2 H2B . . 108.8 ?
    N1 C3 O1 . . 117.8(6) ?
    N1 C3 C4 . . 128.0(6) ?
    O1 C3 C4 . . 114.1(5) ?
    C5 C4 C3 . . 113.2(4) ?
    C5 C4 C9 . . 111.2(5) ?
    C3 C4 C9 . . 107.6(5) ?
    C5 C4 C8 . . 108.1(5) ?
    C3 C4 C8 . . 107.0(5) ?
    C9 C4 C8 . . 109.5(4) ?
    N2 C5 O2 . . 117.8(6) ?
    N2 C5 C4 . . 129.8(6) ?
    O2 C5 C4 . . 112.4(5) ?
    O2 C6 C7 . . 103.3(5) ?
    O2 C6 H6A . . 111.1 ?
    C7 C6 H6A . . 111.1 ?
    O2 C6 H6B . . 111.1 ?
    C7 C6 H6B . . 111.1 ?
    H6A C6 H6B . . 109.1 ?
    N2 C7 C6 . . 100.7(4) ?
    N2 C7 C15 . . 112.5(5) ?
    C6 C7 C15 . . 116.3(5) ?
    N2 C7 H7A . . 108.9 ?
    C6 C7 H7A . . 108.9 ?
    C15 C7 H7A . . 108.9 ?
    C4 C8 H8A . . 109.5 ?
    C4 C8 H8B . . 109.5 ?
    H8A C8 H8B . . 109.5 ?
    C4 C8 H8C . . 109.5 ?
    H8A C8 H8C . . 109.5 ?
    H8B C8 H8C . . 109.5 ?
    C4 C9 H9A . . 109.5 ?
    C4 C9 H9B . . 109.5 ?
    H9A C9 H9B . . 109.5 ?
    C4 C9 H9C . . 109.5 ?
    H9A C9 H9C . . 109.5 ?
    H9B C9 H9C . . 109.5 ?
    C14 C11 C13 . . 110.1(6) ?
    C14 C11 C1 . . 111.7(5) ?
    C13 C11 C1 . . 106.1(6) ?
    C14 C11 C12 . . 109.1(6) ?
    C13 C11 C12 . . 109.3(5) ?
    C1 C11 C12 . . 110.5(5) ?
    C11 C12 H12A . . 109.5 ?
    C11 C12 H12B . . 109.5 ?
    H12A C12 H12B . . 109.5 ?
    C11 C12 H12C . . 109.5 ?
    H12A C12 H12C . . 109.5 ?
    H12B C12 H12C . . 109.5 ?
    C11 C13 H13A . . 109.5 ?
    C11 C13 H13B . . 109.5 ?
    H13A C13 H13B . . 109.5 ?
    C11 C13 H13C . . 109.5 ?
    H13A C13 H13C . . 109.5 ?
    H13B C13 H13C . . 109.5 ?
    C11 C14 H14A . . 109.5 ?
    C11 C14 H14B . . 109.5 ?
    H14A C14 H14B . . 109.5 ?
    C11 C14 H14C . . 109.5 ?
    H14A C14 H14C . . 109.5 ?
    H14B C14 H14C . . 109.5 ?
    C18 C15 C17 . . 108.8(5) ?
    C18 C15 C16 . . 109.9(5) ?
    C17 C15 C16 . . 108.0(6) ?
    C18 C15 C7 . . 108.3(5) ?
    C17 C15 C7 . . 110.4(5) ?
    C16 C15 C7 . . 111.3(5) ?
    C15 C16 H16A . . 109.5 ?
    C15 C16 H16B . . 109.5 ?
    H16A C16 H16B . . 109.5 ?
    C15 C16 H16C . . 109.5 ?
    H16A C16 H16C . . 109.5 ?
    H16B C16 H16C . . 109.5 ?
    C15 C17 H17A . . 109.5 ?
    C15 C17 H17B . . 109.5 ?
    H17A C17 H17B . . 109.5 ?
    C15 C17 H17C . . 109.5 ?
    H17A C17 H17C . . 109.5 ?
    H17B C17 H17C . . 109.5 ?
    C15 C18 H18A . . 109.5 ?
    C15 C18 H18B . . 109.5 ?
    H18A C18 H18B . . 109.5 ?
    C15 C18 H18C . . 109.5 ?
    H18A C18 H18C . . 109.5 ?
    H18B C18 H18C . . 109.5 ?
    O11 C21 N11 . . 123.1(7) ?
    O11 C21 H21A . . 118.5 ?
    N11 C21 H21A . . 118.5 ?
    N11 C22 H22A . . 109.5 ?
    N11 C22 H22B . . 109.5 ?
    H22A C22 H22B . . 109.5 ?
    N11 C22 H22C . . 109.5 ?
    H22A C22 H22C . . 109.5 ?
    H22B C22 H22C . . 109.5 ?
    N11 C23 H23A . . 109.5 ?
    N11 C23 H23B . . 109.5 ?
    H23A C23 H23B . . 109.5 ?
    N11 C23 H23C . . 109.5 ?
    H23A C23 H23C . . 109.5 ?
    H23B C23 H23C . . 109.5 ?
    O12 C24 N12 . . 122.4(7) ?
    O12 C24 H24A . . 118.8 ?
    N12 C24 H24A . . 118.8 ?
    N12 C25 H25A . . 109.5 ?
    N12 C25 H25B . . 109.5 ?
    H25A C25 H25B . . 109.5 ?
    N12 C25 H25C . . 109.5 ?
    H25A C25 H25C . . 109.5 ?
    H25B C25 H25C . . 109.5 ?
    N12 C26 H26A . . 109.5 ?
    N12 C26 H26B . . 109.5 ?
    H26A C26 H26B . . 109.5 ?
    N12 C26 H26C . . 109.5 ?
    H26A C26 H26C . . 109.5 ?
    H26B C26 H26C . . 109.5 ?
loop_
    _geom_torsion_atom_site_label_1
    _geom_torsion_atom_site_label_2
    _geom_torsion_atom_site_label_3
    _geom_torsion_atom_site_label_4
    _geom_torsion_site_symmetry_1
    _geom_torsion_site_symmetry_2
    _geom_torsion_site_symmetry_3
    _geom_torsion_site_symmetry_4
    _geom_torsion
    _geom_torsion_publ_flag
    N2 Cu O11 C21 . . . . 74.3(6) ?
    N1 Cu O11 C21 . . . . 173.7(5) ?
    O12 Cu O11 C21 . . . . -30.3(5) ?
    N2 Cu O12 C24 . . . . 84.8(5) ?
    O11 Cu O12 C24 . . . . -120.6(5) ?
    N1 Cu O12 C24 . . . . -23.9(8) ?
    N2 Cu N1 C3 . . . . 9.6(6) ?
    O11 Cu N1 C3 . . . . -144.6(5) ?
    O12 Cu N1 C3 . . . . 118.7(6) ?
    N2 Cu N1 C1 . . . . 178.9(4) ?
    O11 Cu N1 C1 . . . . 24.8(5) ?
    O12 Cu N1 C1 . . . . -72.0(7) ?
    O11 Cu N2 C5 . . . . 103.2(6) ?
    N1 Cu N2 C5 . . . . 4.1(6) ?
    O12 Cu N2 C5 . . . . -153.1(5) ?
    O11 Cu N2 C7 . . . . -81.1(6) ?
    N1 Cu N2 C7 . . . . 179.8(4) ?
    O12 Cu N2 C7 . . . . 22.6(5) ?
    C3 N1 C1 C11 . . . . -110.4(6) ?
    Cu N1 C1 C11 . . . . 78.6(6) ?
    C3 N1 C1 C2 . . . . 13.5(6) ?
    Cu N1 C1 C2 . . . . -157.5(4) ?
    C3 O1 C2 C1 . . . . 17.6(6) ?
    N1 C1 C2 O1 . . . . -18.4(6) ?
    C11 C1 C2 O1 . . . . 103.7(6) ?
    C1 N1 C3 O1 . . . . -3.2(7) ?
    Cu N1 C3 O1 . . . . 167.7(4) ?
    C1 N1 C3 C4 . . . . 172.4(6) ?
    Cu N1 C3 C4 . . . . -16.7(9) ?
    C2 O1 C3 N1 . . . . -9.6(7) ?
    C2 O1 C3 C4 . . . . 174.2(5) ?
    N1 C3 C4 C5 . . . . 8.3(9) ?
    O1 C3 C4 C5 . . . . -175.9(5) ?
    N1 C3 C4 C9 . . . . -115.0(7) ?
    O1 C3 C4 C9 . . . . 60.7(6) ?
    N1 C3 C4 C8 . . . . 127.3(6) ?
    O1 C3 C4 C8 . . . . -56.9(7) ?
    C7 N2 C5 O2 . . . . -7.8(8) ?
    Cu N2 C5 O2 . . . . 168.6(4) ?
    C7 N2 C5 C4 . . . . 171.1(6) ?
    Cu N2 C5 C4 . . . . -12.5(10) ?
    C6 O2 C5 N2 . . . . -8.0(8) ?
    C6 O2 C5 C4 . . . . 172.9(5) ?
    C3 C4 C5 N2 . . . . 7.2(10) ?
    C9 C4 C5 N2 . . . . 128.5(7) ?
    C8 C4 C5 N2 . . . . -111.2(7) ?
    C3 C4 C5 O2 . . . . -173.9(5) ?
    C9 C4 C5 O2 . . . . -52.5(7) ?
    C8 C4 C5 O2 . . . . 67.8(6) ?
    C5 O2 C6 C7 . . . . 19.3(6) ?
    C5 N2 C7 C6 . . . . 18.7(6) ?
    Cu N2 C7 C6 . . . . -157.7(4) ?
    C5 N2 C7 C15 . . . . -105.8(6) ?
    Cu N2 C7 C15 . . . . 77.7(6) ?
    O2 C6 C7 N2 . . . . -22.4(6) ?
    O2 C6 C7 C15 . . . . 99.5(6) ?
    N1 C1 C11 C14 . . . . 64.9(7) ?
    C2 C1 C11 C14 . . . . -50.2(8) ?
    N1 C1 C11 C13 . . . . -175.2(5) ?
    C2 C1 C11 C13 . . . . 69.7(7) ?
    N1 C1 C11 C12 . . . . -56.9(7) ?
    C2 C1 C11 C12 . . . . -172.0(5) ?
    N2 C7 C15 C18 . . . . -176.6(5) ?
    C6 C7 C15 C18 . . . . 67.9(7) ?
    N2 C7 C15 C17 . . . . -57.5(6) ?
    C6 C7 C15 C17 . . . . -173.0(5) ?
    N2 C7 C15 C16 . . . . 62.4(7) ?
    C6 C7 C15 C16 . . . . -53.1(8) ?
    Cu O11 C21 N11 . . . . -175.2(4) ?
    C22 N11 C21 O11 . . . . 1.8(10) ?
    C23 N11 C21 O11 . . . . -175.3(5) ?
    Cu O12 C24 N12 . . . . -165.4(4) ?
    C25 N12 C24 O12 . . . . 1.2(10) ?
    C26 N12 C24 O12 . . . . -178.2(6) ?
loop_
    _geom_hbond_atom_site_label_D
    _geom_hbond_atom_site_label_H
    _geom_hbond_atom_site_label_A
    _geom_hbond_site_symmetry_A
    _geom_hbond_distance_DH
    _geom_hbond_distance_HA
    _geom_hbond_distance_DA
    _geom_hbond_angle_DHA
    C12 H12A O11 ? 0.98 2.58 3.204(8) 122
    C17 H17C O12 ? 0.98 2.58 3.189(7) 120
    C25 H25C F13 2_756 0.98 2.55 3.418(8) 148
    C26 H26B F11 2_756 0.98 2.53 3.427(8) 152
data_global
_journal_date_recd_electronic     2009-05-13
_journal_date_accepted     2009-05-28
_journal_name_full     'Acta Crystallographica, Section E'
_journal_year     2009
_journal_volume     65
_journal_issue      7
_journal_page_first     m737
_journal_page_last     m737
_journal_paper_category     QM
_journal_coeditor_code     HB2975
_publ_contact_author_name     'Dr Hans Preut'
_publ_contact_author_address
;
Fachbereich Chemie
 Technische Universit\"at Dortmund
 Otto-Hahn-Str. 6
 44221 Dortmund
 Germany
;
_publ_contact_author_email     'hans.preut@udo.edu'
_publ_contact_author_fax     ?
_publ_contact_author_phone     '49-231-755-3813'
_publ_section_title
;\
{2,2-Bis[(4<i>S</i>)-4-<i>tert</i>-butyl-4,5-dihydro-1,3-oxazol-2-yl]propane}\
bis(<i>N</i>,<i>N</i>-dimethylformamide)copper(II)
bis(hexafluoridoantimonate)
;
loop_
    _publ_author_name
    _publ_author_footnote
    _publ_author_address
    'Rehbein, Julia' .
;      Fakult\"at Chemie
       Technische Universit\"at Dortmund
       Otto-Hahn-Strasse 6
       44221 Dortmund
       Germany
;
    'Sch\"urmann, Markus' .
;      Fakult\"at  Chemie
       Technische Universit\"at Dortmund
       Otto-Hahn-Strasse 6
       44221 Dortmund
       Germany
;
    'Preut, Hans' .
;      Fakult\"at  Chemie
       Technische Universit\"at Dortmund
       Otto-Hahn-Strasse 6
       44221 Dortmund
       Germany
;
    'Hiersemann, Martin' .
;      Fakult\"at  Chemie
       Technische Universit\"at Dortmund
       Otto-Hahn-Strasse 6
       44221 Dortmund
       Germany
;
