# Supplementary material for: {2,2-Bis[(4S)-4-tert-butyl-4,5-dihydro-1,3-oxazol-2-yl]propane}bis­(N,N-di­methyl­formamide)copper(II) bis­(hexa­fluoridoantimonate)
Source: Acta Crystallogr Sect E Struct Rep Online. 2009 Jun 6;65(Pt 7):m737. doi: 10.1107/S1600536809020364 (PMC2969361; doi:10.1107/S1600536809020364)
Supplement: Supplementary file 2 [file e-65-0m737-Isup2.hkl]

# 
# h,k,l, Fc-squared, Fo-squared, sigma(Fo-squared) and status flag 
# 
data_I
_shelx_title ' ox0086 in P2(1)' 
_shelx_refln_list_code          4 
_shelx_F_calc_maximum      299.63 
_exptl_crystal_F_000       962.00 
_reflns_d_resolution_high  0.8255 
 
loop_ 
 _symmetry_equiv_pos_as_xyz 
 'x, y, z' 
 '-x, y+1/2, -z' 
 
_cell_length_a     9.1550 
_cell_length_b    13.6852 
_cell_length_c    14.5359 
_cell_angle_alpha  90.000 
_cell_angle_beta   92.570 
_cell_angle_gamma  90.000 
 
_shelx_F_squared_multiplier     1.000 
 
loop_ 
 _refln_index_h 
 _refln_index_k 
 _refln_index_l 
 _refln_F_squared_calc 
 _refln_F_squared_meas 
 _refln_F_squared_sigma 
 _refln_observed_status 
   4 -15   0      326.32      456.34    486.63 o 
   5 -14   0      111.45        0.00    446.87 o 
   3 -13   0      165.16      244.26    284.97 o 
   4 -13   0      593.47      422.25    296.33 o 
   5 -13   0       35.55       35.71    261.01 o 
   6 -13   0      282.48      178.06    266.31 o 
   0 -12   0      737.59      551.96    201.66 o 
   1 -12   0      809.30      785.36    140.78 o 
   2 -12   0     2291.02     2192.63    153.77 o 
   3 -12   0      530.05      639.06    284.03 o 
   4 -12   0     3002.03     2898.96    327.58 o 
   5 -12   0      228.77      227.33    249.48 o 
   6 -12   0     2527.16     2449.44    278.90 o 
   7 -12   0        3.28      380.32    329.94 o 
   1 -11   0      428.19      368.89    132.33 o 
   2 -11   0     1359.39     1445.30    145.64 o 
   3 -11   0      200.99      147.93    141.50 o 
   4 -11   0     1688.25     1785.58    301.07 o 
   5 -11   0       78.25      116.70    234.56 o 
   6 -11   0      338.23      352.78    247.17 o 
   7 -11   0      338.65      120.99    247.69 o 
   8 -11   0      102.18      136.80    255.99 o 
   0 -10   0     1295.53     1041.43    175.15 o 
   1 -10   0      577.47      668.64    125.51 o 
   2 -10   0     5639.31     5636.99    172.15 o 
   3 -10   0     1039.14     1337.76    289.71 o 
   4 -10   0     7366.60     7082.66    392.90 o 
   5 -10   0      518.12      445.18    244.85 o 
   6 -10   0     4186.29     4001.33    276.91 o 
   7 -10   0        4.64       64.20    241.85 o 
   8 -10   0     1311.79     1580.04    263.20 o 
   1  -9   0     4467.91     4353.12    152.90 o 
   2  -9   0     3077.41     3045.09    149.18 o 
   3  -9   0      136.47       97.52    264.14 o 
   4  -9   0     3853.08     3623.23    337.04 o 
   5  -9   0       95.55       69.91    243.14 o 
   6  -9   0      843.65      833.95    228.24 o 
   7  -9   0      673.21      850.30    239.49 o 
   8  -9   0       84.85      163.12    231.75 o 
   0  -8   0    10442.43    10606.48    220.59 o 
   1  -8   0     2626.44     2518.39    116.46 o 
   2  -8   0     7910.05     7800.30    292.55 o 
   3  -8   0     2718.80     2898.01    284.03 o 
   4  -8   0     9730.13     9249.40    235.27 o 
   5  -8   0     1785.35     1837.61    243.36 o 
   6  -8   0     6324.14     5911.90    274.69 o 
   7  -8   0      656.70      507.60    219.30 o 
   8  -8   0     3017.88     3210.90    255.35 o 
   9  -8   0       29.00       43.55    320.95 o 
   1  -7   0     6758.51     6807.22    131.94 o 
   2  -7   0      895.01      807.35    121.23 o 
   3  -7   0      428.17      392.31    112.66 o 
   4  -7   0     2648.40     2657.15    124.26 o 
   5  -7   0     1010.35      958.98     89.53 o 
   6  -7   0      818.90      656.22    170.44 o 
   7  -7   0     1104.35      928.99    172.70 o 
   8  -7   0       63.71       34.45    189.53 o 
   9  -7   0      449.64      485.68    333.26 o 
  10  -7   0      109.12      155.27    352.19 o 
   0  -6   0     9429.73     9674.88    176.10 o 
   1  -6   0      468.59      433.66     83.09 o 
   2  -6   0     6009.92     5616.55    139.18 o 
   3  -6   0     2786.21     2678.34    115.84 o 
   4  -6   0     7836.51     7820.79    134.96 o 
   5  -6   0     3378.81     3450.41     92.11 o 
   6  -6   0     6317.50     6535.56    207.23 o 
   7  -6   0      120.10      340.16    160.70 o 
   8  -6   0     2842.27     3005.01    211.09 o 
  10  -6   0     1711.23     1370.90    360.71 o 
   1  -5   0      420.89      354.75     93.70 o 
   2  -5   0      750.42      568.64     88.53 o 
   3  -5   0      630.20      617.07     80.62 o 
   4  -5   0     4576.39     4808.44    154.14 o 
   5  -5   0     5111.07     5306.03    102.86 o 
   6  -5   0      479.03      684.62     87.15 o 
   7  -5   0     1835.79     1481.87    162.05 o 
   8  -5   0      509.58      690.05    171.44 o 
   9  -5   0      593.24      778.23    313.38 o 
  10  -5   0      703.45      925.93    340.83 o 
   0  -4   0    39742.66    40486.98    960.01 o 
   1  -4   0     1424.08     1522.15    127.34 o 
   2  -4   0     2909.93     2690.11     93.56 o 
   3  -4   0     1840.69     1976.68     81.04 o 
   4  -4   0     4100.83     4051.61     86.90 o 
   5  -4   0     1240.70     1316.61     88.98 o 
   6  -4   0     5508.82     5535.60    100.98 o 
   7  -4   0      286.32      384.04    164.19 o 
   8  -4   0     1390.42     1735.40    302.96 o 
   9  -4   0      517.15      508.41    315.27 o 
  10  -4   0     1468.85     1496.82    374.91 o 
   1  -3   0     2698.29     2406.14     79.73 o 
   2  -3   0      317.78      303.57     59.93 o 
   3  -3   0      336.20      341.81     63.42 o 
   4  -3   0     1748.44     1961.07     82.21 o 
   5  -3   0     4547.77     5114.91    172.10 o 
   6  -3   0       64.17      581.09     99.85 o 
   7  -3   0     2742.40     2512.11    133.58 o 
   8  -3   0     1477.97     1568.77    301.07 o 
   9  -3   0     1252.35     1386.05    326.63 o 
  10  -3   0     1239.62     1132.32    343.67 o 
   0  -2   0    89779.73    92915.57    814.11 o 
   1  -2   0     4943.41     4609.74    124.02 o 
   2  -2   0    34493.96    32855.11    516.45 o 
   3  -2   0     3480.58     3507.82    138.13 o 
   4  -2   0    20839.57    20501.25    271.80 o 
   5  -2   0     2148.69     2211.81    137.28 o 
   6  -2   0     3821.58     3845.59    173.26 o 
   7  -2   0      652.40      889.00    279.29 o 
   8  -2   0     1859.64     1626.75    131.62 o 
   9  -2   0      590.92      651.37    303.91 o 
  10  -2   0     2057.96     2207.83    373.02 o 
   1  -1   0    11166.81    11185.30    195.03 o 
   2  -1   0     5943.63     6066.58     78.37 o 
   3  -1   0     2612.59     2709.39     84.80 o 
   4  -1   0      130.50      167.24     50.20 o 
   5  -1   0    10859.13    11376.70    271.72 o 
   6  -1   0      199.58      707.73    106.34 o 
   7  -1   0     3708.61     3739.26    126.22 o 
   8  -1   0     1157.34     1352.91    301.07 o 
   9  -1   0     2005.47     1849.96    327.58 o 
  10  -1   0     1455.89     1354.80    343.67 o 
  11  -1   0      565.00      125.92    367.34 o 
   1   0   0     4023.14     4138.26     88.99 o 
   2   0   0    70618.84    72511.20   1126.16 o 
   3   0   0     1858.05     1920.44     63.69 o 
   4   0   0    12878.76    12556.75    432.67 o 
   5   0   0     2048.51     2060.14     89.94 o 
   6   0   0     4165.34     4360.75    288.76 o 
   7   0   0      439.80      593.61    271.72 o 
   8   0   0      437.45      387.22    290.65 o 
   9   0   0      535.95      633.38    317.16 o 
  10   0   0     1268.30     1458.95    350.30 o 
  11   0   0      278.86      363.55    369.23 o 
   1   1   0    11160.45    10955.76     97.49 o 
   2   1   0     5982.06     6167.59    126.60 o 
   3   1   0     2635.15     2601.68    239.53 o 
   8   1   0     1172.56     1240.25    303.91 o 
   9   1   0     2044.13     1947.47    329.47 o 
  10   1   0     1421.04     1673.49    253.73 o 
  11   1   0      546.32      600.24    358.82 o 
   0   2   0    89364.26    94675.37   1301.79 o 
   1   2   0     5266.63     5337.41     55.80 o 
   2   2   0    34593.93    34166.75    238.86 o 
   3   2   0     4007.80     4378.78    161.45 o 
   9   2   0      551.28      664.62    319.06 o 
  10   2   0     2068.73     2090.46    234.45 o 
   1   3   0     2613.83     2675.37     74.07 o 
   2   3   0      323.84      335.10     66.21 o 
   3   3   0      317.61      353.67    129.19 o 
   9   3   0     1206.60     1494.92    286.87 o 
  10   3   0     1237.17     1384.20    229.46 o 
   0   4   0    39424.03    41939.94    693.97 o 
   1   4   0     1335.45     1413.59     76.08 o 
   2   4   0     3270.80     3293.51     83.23 o 
   3   4   0     1848.54     2040.25    213.97 o 
   8   4   0     1405.27     1576.34    290.65 o 
   9   4   0      427.29      434.56    296.33 o 
  10   4   0     1487.13     1590.55    317.16 o 
   1   5   0      412.85      355.18     75.25 o 
   2   5   0      775.18      752.32     66.81 o 
   3   5   0      624.86      656.04     86.05 o 
   7   5   0     1943.39     1978.72    301.07 o 
   8   5   0      473.13      471.48    299.17 o 
   9   5   0      602.89     1067.94    314.32 o 
  10   5   0      658.30      756.46    324.74 o 
   0   6   0     8698.25     8538.77    228.17 o 
   1   6   0      509.01      456.51     76.62 o 
   2   6   0     6177.86     6290.07    110.92 o 
   3   6   0     2699.55     2783.73    107.50 o 
   4   6   0     8010.96     8220.66    313.38 o 
   5   6   0     3421.86     3494.47    303.91 o 
   6   6   0     6715.99     6624.44    360.71 o 
   7   6   0       99.90      253.73    287.81 o 
   8   6   0     2745.60     2781.56    326.63 o 
   9   6   0        7.03       56.81    308.64 o 
  10   6   0     1677.03     1154.09    357.87 o 
   1   7   0     6397.02     6528.67    240.52 o 
   2   7   0      793.65      797.28     89.40 o 
   3   7   0      418.47      474.33    100.73 o 
   4   7   0     2706.93     2663.48    118.19 o 
   5   7   0     1066.02     1169.24    289.71 o 
   6   7   0      754.48      730.89    292.55 o 
   7   7   0     1078.73     1235.51    308.64 o 
   8   7   0      102.46      174.20    304.85 o 
   9   7   0      431.43      351.25    335.15 o 
  10   7   0      153.71      190.30    364.50 o 
   0   8   0    10034.14    10287.43    282.13 o 
   1   8   0     2751.09     2894.26    163.56 o 
   2   8   0     7916.93     7862.15    156.36 o 
   3   8   0     2780.57     2637.27    131.98 o 
   4   8   0     9653.66     9124.38    175.92 o 
   5   8   0     1876.12     2093.27    308.64 o 
   6   8   0     6149.14     6254.25    380.60 o 
   7   8   0      704.83      759.30    313.38 o 
   8   8   0     3131.19     3253.05    363.55 o 
   9   8   0       19.13      108.88    329.47 o 
   1   9   0     4456.41     4436.74    132.35 o 
   2   9   0     3229.36     3518.18    159.03 o 
   3   9   0      139.72       77.78    119.64 o 
   4   9   0     4154.37     4105.10    156.08 o 
   5   9   0       78.96      239.53    305.80 o 
   6   9   0      930.66      960.01    318.11 o 
   7   9   0      648.88      711.96    323.79 o 
   8   9   0      109.09      190.30    328.52 o 
   9   9   0      312.23      256.57    351.25 o 
   0  10   0     1159.24     1050.90    224.38 o 
   1  10   0      615.58      528.60    155.37 o 
   2  10   0     5481.73     5415.19    189.58 o 
   3  10   0     1094.35     1167.31    146.40 o 
   4  10   0     7223.39     6936.96    217.75 o 
   5  10   0      513.05      615.39    300.12 o 
   6  10   0     4241.41     3987.73    372.07 o 
   7  10   0       12.19       55.86    321.90 o 
   8  10   0     1330.82     1500.60    371.13 o 
   1  11   0      485.93      580.53    156.28 o 
   2  11   0     1447.59     1472.03    166.38 o 
   3  11   0      185.47      147.66    142.86 o 
   4  11   0     1788.23     1698.58    151.37 o 
   5  11   0       73.09       32.19    297.28 o 
   6  11   0      263.69      286.87    324.74 o 
   7  11   0      384.78      415.62    341.78 o 
   8  11   0      102.02        0.00    363.55 o 
   0  12   0      625.78      758.35    231.01 o 
   1  12   0      871.45      904.94    171.05 o 
   2  12   0     2265.34     2467.72    175.65 o 
   3  12   0      537.97      659.47    151.52 o 
   4  12   0     2864.41     2759.79    341.78 o 
   5  12   0      185.69      193.14    307.69 o 
   6  12   0     2474.47     2507.00    370.18 o 
   7  12   0        6.70      223.43    352.19 o 
   1  13   0      303.19      366.95    170.79 o 
   2  13   0      255.72      206.13    159.86 o 
   3  13   0      187.71      251.23    155.84 o 
   4  13   0      551.84      462.96    312.43 o 
   5  13   0       32.03        0.00    325.68 o 
   6  13   0      222.57       75.74    337.04 o 
   0  14   0     1858.05     2103.69    274.56 o 
   1  14   0       32.27        4.75    166.70 o 
   2  14   0     1382.54     1664.85    189.94 o 
   3  14   0      331.89      347.46    298.23 o 
   4  14   0     1797.30     1734.45    342.72 o 
   5  14   0       99.82       71.95    336.10 o 
   1  15   0      910.52      838.57    182.71 o 
   2  15   0      265.04      117.40    290.65 o 
   3  15   0      148.87       63.43    303.91 o 
   4  15   0      265.29      259.41    331.36 o 
   0  16   0      899.05     1553.62    306.75 o 
   1  16   0       32.03        0.00    184.67 o 
   2  16   0     1159.28     1588.65    328.52 o 
  -4 -15   1     1319.74      856.81    480.95 o 
  -3 -15   1      242.71       50.18    462.96 o 
  -5 -14   1      120.35      103.20    422.25 o 
  -4 -14   1      154.80        0.00    443.08 o 
  -3 -14   1      111.17      190.30    440.24 o 
   5 -14   1      609.37      296.33    452.55 o 
  -6 -13   1      726.69     1146.52    444.03 o 
  -5 -13   1      601.57      425.09    419.41 o 
  -4 -13   1     1543.82     1422.97    434.56 o 
   0 -13   1     3994.77     3921.45    265.09 o 
   1 -13   1      193.67      124.02    245.21 o 
   2 -13   1     1778.50     1635.99    306.75 o 
   3 -13   1        4.57        0.00    297.28 o 
   4 -13   1      462.47      380.60    331.36 o 
   5 -13   1      237.56      227.22    337.04 o 
   6 -13   1      707.08      710.60    295.99 o 
  -7 -12   1      596.85      386.28    383.44 o 
  -6 -12   1      170.36      378.85    250.45 o 
  -5 -12   1      337.85      280.47    231.18 o 
  -4 -12   1      157.51       70.99    146.96 o 
  -3 -12   1      164.69      246.91    144.32 o 
  -2 -12   1      502.98      558.24    143.31 o 
  -1 -12   1      878.10      777.11    144.80 o 
   0 -12   1     2546.57     2698.25    234.79 o 
   1 -12   1      250.78      133.49    235.74 o 
   2 -12   1     2376.20     2143.45    295.39 o 
   3 -12   1      330.67      217.75    304.85 o 
   4 -12   1      521.76      291.60    338.94 o 
   5 -12   1      997.11      757.40    338.94 o 
   7 -12   1      394.81      269.46    279.54 o 
  -8 -11   1       88.77       90.89    372.07 o 
  -7 -11   1      443.71      237.64    361.66 o 
  -6 -11   1      732.11      585.26    233.16 o 
  -5 -11   1      256.75      229.58    225.36 o 
  -4 -11   1     3656.75     3627.00    415.62 o 
  -3 -11   1      208.89      357.26    149.35 o 
  -2 -11   1     8000.51     7740.52    202.64 o 
  -1 -11   1      421.19      313.39    134.83 o 
   0 -11   1    10096.33    10717.26    285.45 o 
   1 -11   1      601.48      551.84    122.11 o 
   2 -11   1     6787.20     6571.10    179.41 o 
   3 -11   1      702.74      517.94    136.03 o 
   4 -11   1     1451.13     1138.94    341.78 o 
   5 -11   1      732.43      516.93    333.26 o 
   6 -11   1      961.31     1116.96    273.58 o 
   7 -11   1      972.67     1195.09    282.84 o 
   8 -11   1      512.00      645.84    275.79 o 
  -8 -10   1      889.23     1165.45    359.77 o 
  -7 -10   1      836.60      627.70    335.15 o 
  -6 -10   1      932.21     1110.30    233.87 o 
  -5 -10   1      102.91      166.27    213.00 o 
  -4 -10   1     1460.00     1218.73    232.57 o 
  -3 -10   1      450.27      450.65    250.89 o 
  -2 -10   1      877.74      745.92    141.26 o 
  -1 -10   1     1717.71     1767.83    139.23 o 
   0 -10   1     3557.35     4000.29    144.16 o 
   1 -10   1      719.77      782.74    116.51 o 
   2 -10   1     4622.49     4514.28    163.32 o 
   3 -10   1      100.50      105.09    291.60 o 
   4 -10   1      714.88      862.49    319.06 o 
   5 -10   1     1506.83     1555.52    354.09 o 
   6 -10   1       30.24       98.37    255.14 o 
   7 -10   1      627.99      682.75    251.33 o 
   8 -10   1      203.79      336.27    251.26 o 
  -8  -9   1      609.76      845.45    320.00 o 
  -7  -9   1       68.61      171.36    324.74 o 
  -6  -9   1     1461.53     1250.48    217.17 o 
  -5  -9   1      552.06      540.74    216.43 o 
  -4  -9   1     4060.94     3671.57    360.71 o 
  -3  -9   1      809.22      815.15    249.94 o 
  -2  -9   1    11815.70    11312.63    208.73 o 
  -1  -9   1     1991.78     1803.32    128.49 o 
   0  -9   1    14141.26    14683.35    186.52 o 
   1  -9   1      971.49     1058.88    108.48 o 
   2  -9   1     5441.57     5235.33    149.69 o 
   3  -9   1      141.90       96.57    298.23 o 
   4  -9   1     1327.44     1228.93    159.28 o 
   5  -9   1      883.38      711.01    361.66 o 
   6  -9   1      821.81     1067.31    255.40 o 
   7  -9   1     2117.37     1721.00    262.27 o 
   8  -9   1     1451.65     1779.41    256.90 o 
   9  -9   1      701.90      373.97    404.26 o 
  -9  -8   1      482.26      736.57    340.83 o 
  -8  -8   1     1384.03     1822.14    231.03 o 
  -7  -8   1      762.53     1000.72    302.01 o 
  -6  -8   1     3342.96     3460.71    245.08 o 
  -5  -8   1      202.81      305.08    214.82 o 
  -4  -8   1     1208.89     1423.31    209.27 o 
  -3  -8   1     1327.84     1387.94    252.78 o 
  -2  -8   1     2000.26     1691.85    212.07 o 
  -1  -8   1     1269.56     1203.19    112.37 o 
   0  -8   1     6891.50     7425.80    231.48 o 
   1  -8   1     2267.28     2330.25    115.98 o 
   2  -8   1     1719.30     1465.62    220.59 o 
   3  -8   1      292.60      256.34    144.08 o 
   4  -8   1      127.33      155.58    136.69 o 
   5  -8   1     1886.89     1949.37    365.45 o 
   6  -8   1      224.20      336.29    239.53 o 
   7  -8   1      246.28      134.47    222.02 o 
   8  -8   1      571.12      693.38    233.13 o 
 -10  -7   1     1227.21     1155.99    390.06 o 
  -9  -7   1      327.60      240.48    330.42 o 
  -8  -7   1     1321.04     1353.38    209.49 o 
  -7  -7   1      217.86      478.87    194.39 o 
  -6  -7   1     2430.11     2243.66    179.98 o 
  -5  -7   1     1768.30     1432.92    207.36 o 
  -4  -7   1     4500.26     4551.64    231.48 o 
  -3  -7   1     2713.51     2713.40    246.16 o 
  -2  -7   1    11196.11    11004.12    282.13 o 
  -1  -7   1      242.84      198.10     93.66 o 
   0  -7   1     6389.51     6361.97    117.14 o 
   1  -7   1      479.88      474.82     72.12 o 
   2  -7   1     3587.14     3408.60    144.11 o 
   3  -7   1     2928.19     3031.85    146.26 o 
   4  -7   1     5688.96     5743.24    364.03 o 
   5  -7   1     3026.07     3107.89    138.54 o 
   6  -7   1     2754.32     2606.33    257.87 o 
   7  -7   1     1850.54     2108.21    179.99 o 
   8  -7   1     2478.57     2292.43    190.35 o 
   9  -7   1      440.91      500.83    323.79 o 
 -10  -6   1     2195.90     2293.98    394.80 o 
  -9  -6   1      269.72      247.10    307.69 o 
  -8  -6   1     1665.95     1732.60    205.64 o 
  -7  -6   1     1778.51     1816.05    209.71 o 
  -6  -6   1     5868.44     6077.22    236.54 o 
  -5  -6   1      897.82      970.79    152.73 o 
  -4  -6   1     3886.82     3792.76    202.20 o 
  -3  -6   1     2905.00     2666.54    168.11 o 
  -2  -6   1     4658.12     4779.21    211.13 o 
  -1  -6   1     4930.99     4820.33    147.22 o 
   0  -6   1     5281.60     5495.43     92.86 o 
   1  -6   1     4968.52     4956.28     90.44 o 
   2  -6   1     4410.37     4474.75    139.09 o 
   3  -6   1       36.63       87.51    101.70 o 
   4  -6   1      821.69      834.62    110.56 o 
   5  -6   1     2517.64     2455.39    115.72 o 
   6  -6   1      435.04      527.49    160.07 o 
   7  -6   1      408.70      669.18    164.59 o 
   8  -6   1      709.67      852.27    165.82 o 
   9  -6   1       81.39       96.57    289.71 o 
  10  -6   1      507.48      291.60    320.95 o 
 -10  -5   1     1400.05     1260.13    355.03 o 
  -9  -5   1       61.98       15.15    320.00 o 
  -8  -5   1     2708.87     2608.47    199.75 o 
  -7  -5   1      258.70      191.48    176.09 o 
  -6  -5   1     5402.45     4852.16    173.24 o 
  -5  -5   1     3593.84     3375.14    160.97 o 
  -4  -5   1     2804.28     2631.04    170.94 o 
  -3  -5   1     1355.23     1207.12    148.17 o 
  -2  -5   1     3337.31     3175.41    193.14 o 
  -1  -5   1      329.07      356.93    129.71 o 
   0  -5   1     9362.25     9686.57    185.52 o 
   1  -5   1     3175.97     2959.65    124.02 o 
   2  -5   1     8690.96     8248.80    145.36 o 
   3  -5   1     2882.39     2880.47    115.74 o 
   4  -5   1     9249.30     9213.72    221.32 o 
   5  -5   1     4797.27     4908.08    168.25 o 
   6  -5   1     8704.91     8873.43    198.55 o 
   7  -5   1     1638.60     1967.63    165.37 o 
   8  -5   1     3100.31     3323.56    252.95 o 
   9  -5   1      499.81      501.78    297.28 o 
  10  -5   1     1462.94     1353.86    350.30 o 
 -10  -4   1      845.18      849.24    342.72 o 
  -9  -4   1      162.78      306.75    313.38 o 
  -8  -4   1     2280.09     1931.38    324.74 o 
  -7  -4   1      965.23     1038.39    168.26 o 
  -6  -4   1     7572.59     7828.08    204.39 o 
  -5  -4   1      354.04      391.02     55.77 o 
  -4  -4   1     4953.83     4974.95    143.32 o 
  -3  -4   1     5692.46     5740.87    178.69 o 
  -2  -4   1     2891.98     2940.62    182.72 o 
  -1  -4   1     1481.13     1616.86    112.91 o 
   0  -4   1     6032.42     5931.19     75.92 o 
   1  -4   1     7419.10     7532.79    244.74 o 
   2  -4   1     2349.69     2329.32    103.98 o 
   3  -4   1     1378.20     1317.57     74.49 o 
   4  -4   1      350.96      220.91     88.21 o 
   5  -4   1     5252.59     5284.97    142.25 o 
   6  -4   1      432.25      520.19     64.93 o 
   7  -4   1     1657.03     1969.09    198.12 o 
   8  -4   1      849.05      855.58    215.19 o 
   9  -4   1     1050.05     1250.66    321.90 o 
  10  -4   1      121.53      332.31    315.27 o 
 -10  -3   1     1415.48     1686.17    375.86 o 
  -9  -3   1      248.67      260.36    315.27 o 
  -8  -3   1     4617.21     4267.97    371.13 o 
  -7  -3   1     1025.87     1388.59    128.91 o 
  -6  -3   1    10065.01     9997.53    219.04 o 
  -5  -3   1     5212.56     5145.53    130.30 o 
  -4  -3   1     6649.70     6511.52    103.45 o 
  -3  -3   1     4388.58     4317.38    119.47 o 
  -2  -3   1     5616.21     5617.23    120.80 o 
  -1  -3   1     5090.19     4935.17    251.84 o 
   0  -3   1     8580.28     9014.50    323.79 o 
   1  -3   1    22152.22    21355.04    389.59 o 
   2  -3   1     9598.62     9325.48    137.21 o 
   3  -3   1    10035.56     9732.17    136.92 o 
   4  -3   1    25488.22    25961.40    362.73 o 
   5  -3   1     3457.91     3431.91     89.49 o 
   6  -3   1    19199.76    19667.29    299.81 o 
   7  -3   1       32.03      175.56    124.17 o 
   8  -3   1     2434.00     2804.28    327.58 o 
   9  -3   1      452.62      471.48    303.91 o 
  10  -3   1     1552.00     1855.64    357.87 o 
 -11  -2   1      226.49      302.01    374.91 o 
 -10  -2   1     1272.70     1512.91    361.66 o 
  -9  -2   1        0.96        0.00    308.64 o 
  -8  -2   1     3590.60     3333.41    132.42 o 
  -7  -2   1      536.59      770.14     97.21 o 
  -6  -2   1    10727.17    11203.58    979.42 o 
  -5  -2   1     1286.98     1359.46    123.65 o 
  -4  -2   1    13096.90    12896.50    136.64 o 
  -3  -2   1     5630.88     5644.09    121.10 o 
  -2  -2   1    15035.64    15346.71    183.69 o 
  -1  -2   1    27410.61    27101.83    547.29 o 
   0  -2   1     1990.90     2114.50     58.44 o 
   1  -2   1    31153.65    30752.28    321.97 o 
   2  -2   1     3187.42     3359.45     78.73 o 
   3  -2   1     4032.62     4160.57    125.99 o 
   4  -2   1      245.49      297.52     93.11 o 
   5  -2   1     1720.08     1861.22    108.88 o 
   6  -2   1     1050.22     1100.08    110.65 o 
   7  -2   1      526.52      700.20    201.77 o 
   8  -2   1      324.53      521.66    273.61 o 
   9  -2   1      648.35      813.26    307.69 o 
  10  -2   1       82.60        0.00    307.69 o 
 -11  -1   1      874.17      992.20    392.90 o 
 -10  -1   1     1612.81     1954.10    364.50 o 
  -9  -1   1      352.64      419.41    313.38 o 
  -8  -1   1     4357.81     4662.56    233.85 o 
  -7  -1   1      121.82      524.49     97.52 o 
  -6  -1   1     8282.64     9290.71    232.57 o 
  -5  -1   1     2171.71     2528.39    114.80 o 
  -4  -1   1    12441.64    12047.44    306.75 o 
  -3  -1   1      882.32     1026.55     72.74 o 
  -2  -1   1     4033.81     4107.64     95.14 o 
  -1  -1   1     1743.05     2325.62    358.25 o 
   0  -1   1    16513.29    17676.84    139.17 o 
   1  -1   1    20418.51    20085.25    321.54 o 
   2  -1   1    23820.06    23751.12    415.98 o 
   3  -1   1    13314.38    13309.76    139.06 o 
   4  -1   1    30875.22    30622.23    333.27 o 
   5  -1   1     3058.02     3093.93    177.18 o 
   6  -1   1    15182.06    14595.56    148.72 o 
   7  -1   1      416.48      374.91    266.98 o 
   8  -1   1     2149.06     1710.78    311.48 o 
   9  -1   1      269.75      175.15    302.96 o 
  10  -1   1      883.06      748.88    322.84 o 
  11  -1   1      350.49      427.93    338.94 o 
 -11   0   1      140.55      149.59    382.49 o 
 -10   0   1      394.62      484.74    341.78 o 
  -8   0   1     3309.74     3269.40    199.74 o 
  -7   0   1      459.69      745.10    287.81 o 
  -6   0   1     9814.58     9675.22    266.51 o 
  -5   0   1     3567.81     3672.75     94.68 o 
  -4   0   1     6633.65     6066.00    513.14 o 
  -3   0   1     5316.61     5500.69    159.54 o 
  -2   0   1    37193.82    34728.07    695.39 o 
  -1   0   1     6030.26     6572.80     95.15 o 
   1   0   1       82.15      175.54     46.49 o 
   2   0   1        7.13        0.00    105.75 o 
   3   0   1       66.48       85.37    149.49 o 
   4   0   1       74.36        0.00    202.61 o 
   5   0   1     1117.90     1109.60    240.48 o 
   6   0   1      591.53      766.87    234.79 o 
   7   0   1      475.36      712.91    271.72 o 
   8   0   1      241.66       38.82    266.98 o 
   9   0   1     2807.66     2710.56    341.78 o 
  10   0   1       44.54       98.46    318.11 o 
  11   0   1     1774.52     1682.38    383.44 o 
 -11   1   1      889.63      741.31    374.91 o 
 -10   1   1     1638.41     2009.01    371.13 o 
  -9   1   1      362.07      303.77    215.39 o 
  -8   1   1     4169.96     4333.64    219.27 o 
  -4   1   1    12705.17    12917.51    224.38 o 
  -3   1   1      777.94      840.47    117.27 o 
  -2   1   1     4305.85     4329.24     74.86 o 
  -1   1   1     1792.20     2302.08    298.92 o 
   1   1   1    20200.50    20136.51    191.58 o 
   2   1   1    22785.98    22753.21    172.53 o 
   3   1   1    12678.39    12497.56    441.19 o 
   4   1   1    30406.09    30458.96    422.25 o 
   8   1   1     2070.49     1530.90    300.12 o 
   9   1   1      236.66       75.74    283.08 o 
  10   1   1      823.77      775.39    321.90 o 
  11   1   1      352.93      577.52    360.71 o 
 -11   2   1      211.36       49.23    379.65 o 
 -10   2   1     1297.25     1211.58    224.66 o 
  -9   2   1        2.12        0.00    305.80 o 
  -8   2   1     3566.33     3514.35    269.82 o 
  -7   2   1      585.51      984.62    235.74 o 
  -3   2   1     5267.98     5299.47    128.72 o 
  -2   2   1    14663.92    14763.96    183.37 o 
  -1   2   1    28066.94    28170.64    384.94 o 
   0   2   1     2111.07     2134.78     59.22 o 
   1   2   1    31349.94    30985.14    187.94 o 
   2   2   1     2967.31     3057.26    118.96 o 
   3   2   1     3919.34     4183.88    153.29 o 
   9   2   1      697.93      762.14    310.54 o 
  10   2   1       93.16      204.50    314.32 o 
 -10   3   1     1426.31     1747.32    240.75 o 
  -9   3   1      276.88        0.00    257.52 o 
  -8   3   1     4593.66     5099.22    306.75 o 
  -7   3   1     1013.51     1422.97    253.73 o 
  -6   3   1    10139.42     9813.10    321.90 o 
  -5   3   1     5123.33     5137.09    247.10 o 
  -4   3   1     6543.46     6272.24    242.37 o 
  -3   3   1     4369.74     4238.96    125.94 o 
  -2   3   1     5874.93     6033.19    122.78 o 
  -1   3   1     5428.65     5392.87    128.27 o 
   0   3   1     8953.52     9150.45    111.03 o 
   1   3   1    21763.21    21497.34    156.71 o 
   2   3   1     9721.12     9219.75    256.34 o 
   3   3   1     9645.93     9598.56    182.66 o 
  10   3   1     1535.58     1648.30    361.66 o 
 -10   4   1      821.97     1030.07    325.68 o 
  -9   4   1      130.47      232.90    267.93 o 
  -8   4   1     2218.11     2228.66    286.87 o 
  -7   4   1      963.62     1166.40    286.87 o 
  -6   4   1     7353.15     7109.17    328.52 o 
  -5   4   1      341.31      474.32    223.43 o 
  -4   4   1     5026.07     4991.29    248.05 o 
  -3   4   1     5879.27     5996.05    169.83 o 
  -2   4   1     2590.07     2638.79     67.42 o 
  -1   4   1     1693.22     1660.17     95.61 o 
   0   4   1     5913.13     5893.16    385.33 o 
   1   4   1     7322.13     7666.20    127.03 o 
   2   4   1     2394.66     2372.37     89.98 o 
   3   4   1     1285.90     1200.48     95.27 o 
  10   4   1      153.49      183.67    320.00 o 
 -10   5   1     1454.87     1609.48    339.88 o 
  -9   5   1       83.91      224.38    284.97 o 
  -8   5   1     2725.98     2667.01    312.43 o 
  -7   5   1      271.19      391.96    270.77 o 
  -6   5   1     5274.35     5204.31    322.84 o 
  -5   5   1     3512.27     3704.65    276.45 o 
  -4   5   1     2739.34     2442.62    236.69 o 
  -3   5   1     1420.12     1301.57     59.24 o 
  -2   5   1     3248.74     3241.91     80.55 o 
  -1   5   1      323.99      308.57     72.04 o 
   0   5   1     9157.76     9125.17    152.25 o 
   1   5   1     3775.24     3833.53    111.34 o 
   2   5   1     9099.66     9308.86    122.31 o 
   3   5   1     3002.67     2881.92    141.07 o 
  10   5   1     1425.47     1621.79    348.41 o 
 -10   6   1     2231.18     2294.93    358.82 o 
  -9   6   1      289.30      141.07    299.17 o 
  -8   6   1     1733.39     1949.37    319.06 o 
  -7   6   1     1806.20     2096.11    312.43 o 
  -6   6   1     5569.09     5954.13    339.88 o 
  -5   6   1      883.90     1056.58    264.14 o 
  -4   6   1     3843.01     3412.10    267.93 o 
  -3   6   1     2802.85     2695.42     98.41 o 
  -2   6   1     4403.90     4501.04     96.86 o 
  -1   6   1     5453.35     5482.70    100.75 o 
   0   6   1     5335.05     5136.81    138.81 o 
   1   6   1     5242.96     5328.90    250.89 o 
   2   6   1     4451.30     4709.99    126.41 o 
   3   6   1       23.40       32.19    116.45 o 
   4   6   1      842.88      983.68    128.76 o 
  10   6   1      579.46      619.18    365.45 o 
 -10   7   1     1162.91     1012.08    362.61 o 
  -9   7   1      354.41      446.87    332.31 o 
  -8   7   1     1217.49     1093.50    315.27 o 
  -7   7   1      198.27      202.61    284.97 o 
  -6   7   1     2364.49     1990.08    312.43 o 
  -5   7   1     1694.66     1815.87    288.76 o 
  -4   7   1     4501.65     4319.44     95.86 o 
  -3   7   1     2709.08     2901.21    144.38 o 
  -2   7   1    11308.51    11644.65    218.37 o 
  -1   7   1      271.76      228.00     77.68 o 
   0   7   1     6325.74     6249.62    157.57 o 
   1   7   1      520.01      429.59     89.77 o 
   2   7   1     3498.40     3440.59    160.95 o 
   3   7   1     3065.19     3390.33    162.84 o 
   4   7   1     5590.34     5397.44    182.72 o 
   8   7   1     2579.00     2391.50    350.30 o 
   9   7   1      530.41      690.18    337.04 o 
  -9   8   1      478.06      372.07    320.00 o 
  -8   8   1     1455.99     1725.93    340.83 o 
  -7   8   1      818.29      913.62    308.64 o 
  -6   8   1     3488.10     3690.45    337.99 o 
  -5   8   1      223.10      376.81    284.03 o 
  -4   8   1     1323.57     1124.19     96.09 o 
  -3   8   1     1347.47     1245.75    111.05 o 
  -2   8   1     2063.02     1949.00    104.15 o 
  -1   8   1     1403.12     1452.54     97.43 o 
   0   8   1     6921.63     7048.90    176.96 o 
   1   8   1     2297.51     2458.57    115.64 o 
   2   8   1     1687.12     1697.09    136.24 o 
   3   8   1      264.12      216.38    125.29 o 
   4   8   1       92.69      134.83    126.88 o 
   5   8   1     1901.14     1882.15    319.06 o 
   6   8   1      261.60      176.10    294.44 o 
   7   8   1      197.12      216.81    307.69 o 
   8   8   1      647.13      878.59    338.94 o 
   9   8   1      362.34       54.91    347.46 o 
  -9   9   1       31.68       93.73    342.72 o 
  -8   9   1      565.99      666.51    332.31 o 
  -7   9   1       66.59       39.76    302.96 o 
  -6   9   1     1382.61     1360.49    319.06 o 
  -5   9   1      475.72      510.30    291.60 o 
  -4   9   1     3818.52     3795.42    133.79 o 
  -3   9   1      786.06      961.13    123.20 o 
  -2   9   1    11734.79    11347.50    239.82 o 
  -1   9   1     1912.25     1936.16    109.52 o 
   0   9   1    14230.55    15278.80    265.09 o 
   1   9   1      935.92     1092.39    152.63 o 
   2   9   1     5336.66     5847.15    229.11 o 
   3   9   1      110.19       83.68    133.34 o 
   4   9   1     1349.68     1314.11    151.71 o 
   5   9   1      900.13      934.45    301.07 o 
   6   9   1      855.39     1471.26    331.36 o 
   7   9   1     2346.25     2151.97    343.67 o 
   8   9   1     1556.44     2027.95    369.23 o 
   9   9   1      639.87      569.95    373.97 o 
  -8  10   1      846.82      891.84    352.19 o 
  -7  10   1      780.11      800.95    334.20 o 
  -6  10   1      902.14     1046.16    325.68 o 
  -5  10   1      113.69      122.13    286.87 o 
  -4  10   1     1548.39     1404.87    126.67 o 
  -3  10   1      481.19      425.88    129.87 o 
  -2  10   1      892.59      804.72    154.79 o 
  -1  10   1     1680.56     1899.20    187.93 o 
   0  10   1     3539.45     3898.98    185.26 o 
   1  10   1      680.76      752.65    162.42 o 
   2  10   1     4637.80     4598.45    184.52 o 
   3  10   1      106.90      216.93    143.84 o 
   4  10   1      676.65      830.18    147.98 o 
   5  10   1     1439.80     1410.66    319.06 o 
   6  10   1       28.00      170.42    310.54 o 
   7  10   1      587.67      307.69    337.99 o 
   8  10   1      222.95      555.74    357.87 o 
  -8  11   1       98.01      132.55    351.25 o 
  -7  11   1      456.51      411.84    337.99 o 
  -6  11   1      820.40      552.90    321.90 o 
  -5  11   1      323.72      235.74    294.44 o 
  -4  11   1     3653.69     3442.40    334.20 o 
  -3  11   1      231.60      408.58    133.96 o 
  -2  11   1     7891.80     7859.87    302.96 o 
  -1  11   1      363.44      377.35    161.61 o 
   0  11   1    10054.82    10546.59    259.41 o 
   1  11   1      566.46      644.90    163.51 o 
   2  11   1     6898.22     6911.88    418.94 o 
   3  11   1      644.08      628.44    152.65 o 
   4  11   1     1451.25     1445.48    160.85 o 
   5  11   1      632.90      773.50    310.54 o 
   6  11   1      938.05     1029.12    337.99 o 
   7  11   1     1006.15     1032.91    362.61 o 
   8  11   1      518.09      836.93    391.01 o 
  -7  12   1      603.21      467.70    347.46 o 
  -6  12   1      128.82      203.55    326.63 o 
  -5  12   1      347.81      296.33    310.54 o 
  -4  12   1      162.42      191.24    288.76 o 
  -3  12   1      167.00       61.98    141.79 o 
  -2  12   1      493.61      398.58    155.61 o 
  -1  12   1      774.63      831.05    163.63 o 
   0  12   1     2553.93     2656.93    191.24 o 
   1  12   1      261.07      249.83    165.66 o 
   2  12   1     2337.52     2480.02    189.77 o 
   3  12   1      351.17      395.93    153.82 o 
   4  12   1      539.38      525.45    305.80 o 
   5  12   1     1100.92      922.14    336.10 o 
   6  12   1        1.97        0.00    335.15 o 
   7  12   1      401.69      143.91    355.98 o 
  -6  13   1      796.59      888.05    346.51 o 
  -5  13   1      607.77      300.12    312.43 o 
  -4  13   1     1542.94     1353.86    318.11 o 
  -3  13   1      411.70      611.60    284.03 o 
  -2  13   1     3387.12     3503.40    192.79 o 
  -1  13   1       51.57      125.87    157.39 o 
   0  13   1     3900.93     4236.99    284.50 o 
   1  13   1      206.97      118.43    172.24 o 
   2  13   1     1688.69     1796.58    183.29 o 
   3  13   1        5.53        0.00    190.30 o 
   4  13   1      430.12      397.64    314.32 o 
   5  13   1      214.58        0.00    330.42 o 
   6  13   1      682.40     1084.98    368.29 o 
  -5  14   1      138.09        0.00    320.95 o 
  -4  14   1      139.51       94.68    306.75 o 
  -3  14   1      137.23       94.68    289.71 o 
  -2  14   1      261.79      362.14    169.73 o 
  -1  14   1      436.88      369.58    174.13 o 
   0  14   1      194.00      108.73    170.76 o 
   1  14   1      123.57      176.68    166.74 o 
   2  14   1      898.54     1072.40    187.21 o 
   3  14   1      507.09      723.32    313.38 o 
   4  14   1      239.41      102.25    316.22 o 
   5  14   1      648.25      675.98    358.82 o 
  -4  15   1     1329.50     1388.89    349.35 o 
  -3  15   1      266.79      198.82    303.91 o 
  -2  15   1     1689.99     1655.87    309.59 o 
  -1  15   1      582.47      618.37    188.57 o 
   0  15   1     2115.06     2641.06    207.83 o 
   1  15   1      237.71      257.54    189.32 o 
   2  15   1     1153.88     1493.81    200.45 o 
   3  15   1       57.95      107.93    307.69 o 
   4  15   1      239.45      339.88    330.42 o 
  -2  16   1      240.56      347.46    303.91 o 
  -1  16   1      118.24        0.00    298.23 o 
   0  16   1       23.91       75.90    188.73 o 
   1  16   1      209.86      264.02    189.62 o 
   2  16   1      114.63      147.69    309.59 o 
  -2 -16   2      278.87      292.55    485.68 o 
  -1 -16   2      860.07     1073.62    506.51 o 
   0 -16   2      712.46      906.04    502.73 o 
  -4 -15   2      918.68      644.74    470.54 o 
  -3 -15   2      437.27      686.40    465.80 o 
  -2 -15   2      481.85      394.80    449.71 o 
  -1 -15   2       62.91      195.98    454.44 o 
  -4 -14   2       76.29      246.16    429.83 o 
  -3 -14   2      402.71      126.87    433.61 o 
  -2 -14   2      826.20     1016.81    445.92 o 
  -6 -13   2     2572.54     2077.18    438.35 o 
  -5 -13   2       29.63        0.00    384.38 o 
  -4 -13   2     1391.53     1393.62    419.41 o 
  -3 -13   2      242.24       13.25    402.37 o 
  -2 -13   2      752.63      723.12    186.76 o 
  -1 -13   2      354.76      306.75    215.86 o 
   0 -13   2        2.65        0.00    225.33 o 
   1 -13   2       30.15      144.85    258.46 o 
   2 -13   2      164.70      136.33    296.33 o 
   3 -13   2      234.11      383.44    337.04 o 
   4 -13   2      463.69      458.23    380.60 o 
   5 -13   2      586.11      708.17    392.90 o 
   6 -13   2      594.55      491.17    301.65 o 
  -7 -12   2       24.39        0.00    361.66 o 
  -6 -12   2      219.64      376.81    357.87 o 
  -5 -12   2      126.72      294.44    374.91 o 
  -4 -12   2      169.16      161.29    146.91 o 
  -3 -12   2      529.62      495.56    139.03 o 
  -2 -12   2       80.73      120.50    176.30 o 
  -1 -12   2     2192.33     2043.09    229.11 o 
   0 -12   2      329.54      201.66    219.65 o 
   1 -12   2     2206.41     2099.90    270.77 o 
   2 -12   2     1934.66     1609.48    304.85 o 
   3 -12   2     2201.72     2046.88    351.25 o 
   4 -12   2     2408.43     2341.32    367.34 o 
   5 -12   2      447.06      390.06    379.65 o 
   6 -12   2     1590.56     1476.94    409.94 o 
   7 -12   2      225.89      110.77    432.67 o 
  -8 -11   2     1176.68     1236.46    397.64 o 
  -7 -11   2      102.45      349.35    372.07 o 
  -6 -11   2     3697.26     3383.70    406.16 o 
  -5 -11   2       82.65      146.92    205.17 o 
  -4 -11   2     4256.73     3837.32    354.09 o 
  -3 -11   2      187.98      116.68    134.86 o 
  -2 -11   2     1692.04     1600.71    150.85 o 
  -1 -11   2       12.44       40.70    121.87 o 
   0 -11   2      681.11      545.99    107.03 o 
   1 -11   2      537.81      478.48    125.44 o 
   2 -11   2      296.40      290.65    290.65 o 
   3 -11   2     1433.12     1647.35    343.67 o 
   4 -11   2      614.05      854.92    337.04 o 
   5 -11   2      518.91      343.67    362.61 o 
   6 -11   2      774.62      984.62    382.49 o 
   7 -11   2       59.39      147.31    274.80 o 
   8 -11   2      340.49      486.63    429.83 o 
  -8 -10   2      665.13      647.58    330.42 o 
  -7 -10   2       20.85        6.63    326.63 o 
  -6 -10   2      325.01      125.92    318.11 o 
  -5 -10   2       14.20        0.00    188.28 o 
  -4 -10   2      410.88      298.40    194.27 o 
  -3 -10   2      556.52      505.28    186.68 o 
  -2 -10   2      291.77      276.25    135.05 o 
  -1 -10   2     3129.84     3300.38    144.22 o 
   0 -10   2     1689.22     1527.90    110.44 o 
   1 -10   2     4476.86     3903.04    121.66 o 
   2 -10   2     4200.96     4154.35    121.17 o 
   3 -10   2     1913.64     2055.40    335.15 o 
   4 -10   2     3559.79     3507.72    395.74 o 
   5 -10   2     1010.43      751.72    383.44 o 
   6 -10   2     1304.38     1039.54    381.54 o 
   7 -10   2      873.49     1005.82    280.70 o 
   8 -10   2      338.96      489.47    419.41 o 
  -8  -9   2     2763.65     3074.11    369.23 o 
  -7  -9   2      194.09      598.35    317.16 o 
  -6  -9   2     6359.90     5672.95    392.90 o 
  -5  -9   2      415.84      258.09    195.38 o 
  -4  -9   2     5705.72     5529.60    262.72 o 
  -3  -9   2      522.97      476.10    178.04 o 
  -2  -9   2     2927.80     2912.36    151.38 o 
  -1  -9   2      795.12      786.21    117.35 o 
   0  -9   2     2713.61     2379.40    293.97 o 
   1  -9   2      729.20      662.28     76.14 o 
   2  -9   2     1829.10     1881.46    105.39 o 
   3  -9   2     1437.32     1395.21    155.98 o 
   4  -9   2     1745.35     1694.69    349.35 o 
   5  -9   2     2097.69     1761.91    380.60 o 
   6  -9   2      756.41      633.38    376.81 o 
   7  -9   2      294.73      227.46    255.82 o 
   8  -9   2      195.65       88.99    399.53 o 
   9  -9   2      139.62       53.96    421.31 o 
  -9  -8   2      261.37      289.71    336.10 o 
  -8  -8   2      177.38      204.03    210.01 o 
  -7  -8   2      326.70      357.87    280.24 o 
  -6  -8   2     1597.66     1493.03    302.01 o 
  -5  -8   2     2086.79     1924.47    213.60 o 
  -4  -8   2     2948.97     2796.09    214.97 o 
  -3  -8   2     2139.99     2346.59    191.34 o 
  -2  -8   2     4069.87     3946.07    208.29 o 
  -1  -8   2     4050.36     3724.33    128.64 o 
   0  -8   2     3400.71     3451.12    221.07 o 
   1  -8   2     7317.56     7102.87    104.73 o 
   2  -8   2     5522.53     5988.22    301.07 o 
   3  -8   2     5976.70     6163.50    313.38 o 
   4  -8   2     6327.39     6479.63    211.34 o 
   5  -8   2     1956.79     1764.75    381.54 o 
   6  -8   2     1689.49     2253.27    401.42 o 
   7  -8   2     1085.46     1060.13    249.41 o 
   8  -8   2      408.55      438.35    389.12 o 
   9  -8   2     1426.47     1451.37    428.88 o 
 -10  -7   2     1970.44     1830.07    404.26 o 
  -9  -7   2       13.15       80.47    330.42 o 
  -8  -7   2     1571.87     1718.06    221.58 o 
  -7  -7   2      194.01      352.11    191.91 o 
  -6  -7   2     5940.74     5788.76    253.68 o 
  -5  -7   2      607.51      323.79    280.24 o 
  -4  -7   2     6919.58     7168.92    234.93 o 
  -3  -7   2      899.36      967.12    160.15 o 
  -2  -7   2     2829.92     2819.24    151.73 o 
  -1  -7   2     2681.29     2697.21    110.98 o 
   0  -7   2     5845.47     5344.25    343.67 o 
   1  -7   2     1782.06     1712.85     62.59 o 
   2  -7   2     1632.83     1614.61    140.35 o 
   3  -7   2     2342.81     2330.09    113.72 o 
   4  -7   2      338.48      385.77    116.14 o 
   5  -7   2     3094.65     2954.01    159.91 o 
   6  -7   2     2723.45     2516.47    403.32 o 
   7  -7   2      405.74      486.36    222.38 o 
   8  -7   2      631.28      572.00    226.85 o 
   9  -7   2      266.24      325.91    239.19 o 
 -10  -6   2       44.35      154.32    350.30 o 
  -9  -6   2      180.52      106.98    322.84 o 
  -8  -6   2      247.84      415.65    189.03 o 
  -7  -6   2     3239.98     3236.49    220.71 o 
  -6  -6   2     2843.54     2922.78    214.15 o 
  -5  -6   2     3532.48     3358.55    209.22 o 
  -4  -6   2     6796.80     6630.92    176.20 o 
  -3  -6   2     2258.21     2336.16    161.64 o 
  -2  -6   2     7277.17     6944.04    188.88 o 
  -1  -6   2     8566.95     8495.50    136.40 o 
   0  -6   2     1850.06     1250.57    235.27 o 
   1  -6   2     7357.56     7118.60    129.64 o 
   2  -6   2     2134.77     1975.96     87.53 o 
   3  -6   2     4129.53     4273.41    119.25 o 
   4  -6   2     6087.56     6128.24    237.19 o 
   5  -6   2     7042.43     6709.91    184.98 o 
   6  -6   2     1983.06     1880.88    179.66 o 
   7  -6   2     3206.36     2957.43    182.33 o 
   8  -6   2     1135.57     1410.48    230.60 o 
   9  -6   2     1679.82     1725.39    249.05 o 
  10  -6   2      582.65      608.76    333.26 o 
 -10  -5   2     1850.27     2207.83    392.90 o 
  -9  -5   2     1031.95     1053.74    330.42 o 
  -8  -5   2     2595.85     2818.49    339.88 o 
  -7  -5   2      373.54      495.46    180.39 o 
  -6  -5   2     4356.23     4413.82    226.27 o 
  -5  -5   2     1458.58     1300.81    175.05 o 
  -4  -5   2     4256.76     4481.37    181.42 o 
  -3  -5   2     4553.93     4533.88    134.78 o 
  -2  -5   2     5129.88     4849.49    151.13 o 
  -1  -5   2     4531.22     4646.42    172.44 o 
   0  -5   2     6530.50     6721.94    308.17 o 
   1  -5   2     1770.11     1533.28    150.96 o 
   2  -5   2      436.37      427.29     76.62 o 
   3  -5   2     2073.82     1934.66    100.88 o 
   4  -5   2     1972.93     1978.04    116.19 o 
   5  -5   2     4052.99     4149.04    141.03 o 
   6  -5   2     1318.58     1402.32     89.23 o 
   7  -5   2      770.26      756.72    156.92 o 
   8  -5   2      229.13      280.07    213.19 o 
   9  -5   2      554.26      660.36    236.81 o 
  10  -5   2      175.13      194.08    312.43 o 
 -10  -4   2      474.98      352.19    355.98 o 
  -9  -4   2      889.51     1066.99    339.88 o 
  -8  -4   2      441.58      488.52    301.07 o 
  -7  -4   2     3299.11     3248.19     95.53 o 
  -6  -4   2      493.33      478.04     73.30 o 
  -5  -4   2     9740.97     9924.65    167.68 o 
  -4  -4   2     7760.22     7709.01    245.68 o 
  -3  -4   2     3174.07     3221.97    149.43 o 
  -2  -4   2    27423.01    27093.64    678.47 o 
  -1  -4   2     9564.38     9391.43    261.30 o 
   0  -4   2     7928.47     8250.52    152.52 o 
   1  -4   2     4116.05     3759.61    339.40 o 
   2  -4   2     3404.07     3433.35     94.56 o 
   3  -4   2     2991.16     3193.64    109.40 o 
   4  -4   2     2317.88     2458.32    113.48 o 
   5  -4   2     8563.72     8565.38    182.32 o 
   6  -4   2      151.95      316.26    111.15 o 
   7  -4   2     6267.35     6139.70    183.77 o 
   8  -4   2      707.17      906.51    215.49 o 
   9  -4   2     3281.57     3796.48    357.87 o 
  10  -4   2     1361.41     1570.66    337.04 o 
 -10  -3   2     2517.33     2344.16    388.17 o 
  -9  -3   2      988.55     1126.64    334.20 o 
  -8  -3   2     2128.87     2286.20    179.90 o 
  -7  -3   2     1103.62     1076.13    119.79 o 
  -6  -3   2     4400.56     4227.26    133.49 o 
  -5  -3   2     1173.03     1089.45     59.39 o 
  -4  -3   2     6705.56     6749.38    159.11 o 
  -3  -3   2     6435.03     6218.47    162.33 o 
  -2  -3   2    11299.10    10907.38    180.52 o 
  -1  -3   2    10736.56    11168.02    243.79 o 
   0  -3   2    27133.94    28186.63    425.08 o 
   1  -3   2     3169.66     3093.91     66.36 o 
   2  -3   2     3663.60     3639.99     88.46 o 
   3  -3   2     1200.94     1136.76     68.85 o 
   4  -3   2     2345.10     2388.11    105.91 o 
   5  -3   2     4064.88     3934.80    178.99 o 
   6  -3   2     1915.02     1864.72    134.63 o 
   7  -3   2      208.10      217.58    128.56 o 
   8  -3   2      377.65      334.09    210.39 o 
   9  -3   2      247.68      257.52    286.87 o 
  10  -3   2      101.32       36.92    316.22 o 
 -10  -2   2      129.54      176.10    334.20 o 
  -9  -2   2      140.38      254.68    320.00 o 
  -8  -2   2       90.57       93.39    108.00 o 
  -7  -2   2     2974.22     2999.80    104.16 o 
  -6  -2   2     1005.60      997.61    120.87 o 
  -5  -2   2     5804.18     5739.41    265.09 o 
  -4  -2   2     5196.12     4883.77    109.19 o 
  -3  -2   2      345.33      270.29     80.95 o 
  -2  -2   2    20938.06    20470.57    198.83 o 
  -1  -2   2     7637.76     7397.41    187.77 o 
   0  -2   2     5928.61     5942.32    110.57 o 
   1  -2   2     9069.21     9164.73     94.66 o 
   2  -2   2       35.06       73.39     56.59 o 
   3  -2   2      124.97      121.96     45.74 o 
   4  -2   2      968.41     1161.29    104.41 o 
   5  -2   2    13422.59    13491.18    166.48 o 
   6  -2   2     1488.47     1676.31    110.38 o 
   7  -2   2     6438.65     6702.78    516.93 o 
   8  -2   2     2064.85     2344.94    229.83 o 
   9  -2   2     3668.08     3605.24    345.57 o 
  10  -2   2     1927.24     1983.45    341.78 o 
 -11  -1   2       48.05      265.09    385.33 o 
 -10  -1   2     2215.66     2322.39    384.38 o 
  -9  -1   2      689.77      800.01    331.36 o 
  -8  -1   2     1583.55     1453.79    118.32 o 
  -7  -1   2       67.61      186.60     91.26 o 
  -6  -1   2     1985.20     2267.35    155.51 o 
  -5  -1   2      121.69      135.85     69.66 o 
  -4  -1   2     7397.64     7314.37    135.68 o 
  -3  -1   2     3747.56     3701.30    236.21 o 
  -2  -1   2    29576.52    29345.53    159.50 o 
  -1  -1   2     6607.81     6432.88     60.13 o 
   0  -1   2    54251.02    57887.65    830.19 o 
   1  -1   2     1726.93     1710.88     69.87 o 
   2  -1   2    28874.45    28716.93    147.32 o 
   3  -1   2     6012.37     5845.06    132.28 o 
   4  -1   2     8050.24     8859.41    186.63 o 
   5  -1   2     2474.63     2323.41    102.18 o 
   6  -1   2      395.48      479.24    180.31 o 
   7  -1   2      239.53      321.39    194.47 o 
   8  -1   2       38.98        0.00    249.94 o 
   9  -1   2      242.96      303.91    274.56 o 
  10  -1   2       59.98      159.05    310.54 o 
 -11   0   2      319.73      127.81    383.44 o 
 -10   0   2      106.50      164.74    343.67 o 
  -9   0   2      892.59      787.54    183.35 o 
  -8   0   2       25.72       21.78    165.84 o 
  -7   0   2     3892.28     3798.34    145.90 o 
  -6   0   2     1298.66     1411.13     92.80 o 
  -5   0   2     6841.47     6906.09    219.25 o 
  -4   0   2     5094.08     4834.16    117.13 o 
  -3   0   2      511.98      335.95     84.59 o 
  -2   0   2    33934.10    34292.04    222.00 o 
  -1   0   2     2427.30     2496.87     51.87 o 
   0   0   2    11307.54    11661.23     83.23 o 
   1   0   2     4938.60     4646.38     74.91 o 
   2   0   2     3496.54     3629.03     87.22 o 
   3   0   2       43.89       47.95    154.26 o 
   4   0   2      382.32      609.71    231.01 o 
   5   0   2    13396.69    13590.65    394.80 o 
   6   0   2     1474.90     1599.72    188.79 o 
   7   0   2     6208.57     5795.08    327.58 o 
   8   0   2      759.57     1037.64    291.60 o 
   9   0   2     4887.16     4980.87    361.66 o 
  10   0   2     1370.03     1442.85    328.52 o 
 -11   1   2       44.21       17.04    382.49 o 
 -10   1   2     2195.21     1987.24    378.70 o 
  -9   1   2      668.23      628.41    190.33 o 
  -8   1   2     1654.06     1596.90    190.46 o 
  -7   1   2       76.88      166.63    210.18 o 
  -6   1   2     2011.08     1931.00    155.88 o 
  -5   1   2      185.88      183.36    111.43 o 
  -4   1   2     7292.45     7640.59    232.90 o 
  -3   1   2     4713.43     4758.07    110.27 o 
  -2   1   2    30248.52    30194.09    126.47 o 
  -1   1   2     5988.43     5865.09     57.58 o 
   0   1   2    53957.34    57838.27    541.72 o 
   1   1   2     1807.74     1920.60     49.17 o 
   2   1   2    28480.26    27981.64    283.08 o 
   3   1   2     6217.84     6282.09    270.30 o 
   4   1   2     7972.71     8730.02    298.23 o 
   5   1   2     2570.99     2383.93    250.89 o 
   8   1   2       39.90      176.10    254.68 o 
   9   1   2      216.32       92.78    292.55 o 
  10   1   2       61.83        0.00    323.79 o 
 -10   2   2      130.09       60.40    211.18 o 
  -9   2   2      149.60      199.54    194.04 o 
  -8   2   2      108.62      179.88    231.01 o 
  -7   2   2     2950.11     2926.42    252.78 o 
  -6   2   2     1096.19     1221.31    208.29 o 
  -5   2   2     5930.39     5780.65    177.04 o 
  -4   2   2     5434.66     5362.64    150.56 o 
  -3   2   2      357.42      379.81     87.24 o 
  -2   2   2    21340.11    21270.04    140.64 o 
  -1   2   2     7317.79     7048.10    119.05 o 
   0   2   2     5778.55     6012.84     82.47 o 
   1   2   2     8967.42     8970.78     80.77 o 
   2   2   2        8.86       21.16     68.69 o 
   3   2   2      243.78      276.70     95.24 o 
   4   2   2     1049.87     1319.77    195.03 o 
   9   2   2     3574.35     3186.77    343.67 o 
  10   2   2     1853.15     1706.05    359.77 o 
 -10   3   2     2497.39     2894.77    251.81 o 
  -9   3   2      997.51     1074.57    284.03 o 
  -8   3   2     2205.16     2157.65    275.51 o 
  -7   3   2     1172.77     1279.06    264.14 o 
  -6   3   2     4609.32     4512.23    271.72 o 
  -5   3   2     1330.64     1155.99    206.39 o 
  -4   3   2     6738.09     6633.90    244.26 o 
  -3   3   2     6897.61     6800.98    138.82 o 
  -2   3   2    10255.84    10539.75    124.51 o 
  -1   3   2    10504.35    10385.60    109.01 o 
   0   3   2    26940.14    27492.34    194.90 o 
   1   3   2     3370.56     3375.35    110.02 o 
   2   3   2     4357.06     4478.25    102.19 o 
   3   3   2     1123.45     1040.48    146.75 o 
   4   3   2     2254.45     2569.49    188.40 o 
  10   3   2      101.35        0.00    320.95 o 
 -10   4   2      495.49      361.66    281.19 o 
  -9   4   2      934.25      846.40    266.04 o 
  -8   4   2      473.73      483.79    269.82 o 
  -7   4   2     3155.07     3609.97    300.12 o 
  -6   4   2      501.20      645.69    239.53 o 
  -5   4   2     9799.43     9280.08    312.43 o 
  -4   4   2     7311.69     7703.74    271.72 o 
  -3   4   2     3471.53     3865.86    159.05 o 
  -2   4   2    25910.48    24921.58    459.51 o 
  -1   4   2     9678.91     9336.62    155.25 o 
   0   4   2     7838.90     8207.41    198.82 o 
   1   4   2     3666.54     3797.58    175.62 o 
   2   4   2     3334.39     3451.13    114.08 o 
   3   4   2     2900.21     2919.73    115.12 o 
 -10   5   2     1843.02     2079.07    354.09 o 
  -9   5   2     1084.60     1234.57    309.59 o 
  -8   5   2     2641.52     2686.89    301.07 o 
  -7   5   2      387.60      657.05    265.09 o 
  -6   5   2     4697.78     5112.47    313.38 o 
  -5   5   2     1418.67     1262.02    246.16 o 
  -4   5   2     4538.34     4802.88    261.30 o 
  -3   5   2     4602.87     4991.19    176.29 o 
  -2   5   2     4612.83     4755.69     87.13 o 
  -1   5   2     4411.17     4656.99    109.65 o 
   0   5   2     6722.30     6667.04    199.77 o 
   1   5   2     1967.52     2023.75    108.85 o 
   2   5   2      628.61      591.22     83.12 o 
   3   5   2     2010.09     1618.00    148.64 o 
 -10   6   2       21.37      313.38    318.11 o 
  -9   6   2      197.65      107.93    307.69 o 
  -8   6   2      286.69      385.33    275.51 o 
  -7   6   2     3235.24     3263.46    315.27 o 
  -6   6   2     2787.21     2919.79    309.59 o 
  -5   6   2     3635.74     3274.82    296.33 o 
  -4   6   2     6601.47     6879.11    304.85 o 
  -3   6   2     2393.13     2567.99    116.17 o 
  -2   6   2     6825.39     6691.79    107.02 o 
  -1   6   2     8485.82     8427.05    422.20 o 
   0   6   2     1606.51     1489.24    166.63 o 
   1   6   2     6977.35     7521.96    225.33 o 
   3   6   2     3989.83     3826.78    178.94 o 
   4   6   2     5977.33     5806.44    199.77 o 
  10   6   2      561.92      572.79    360.71 o 
 -10   7   2     1931.23     1840.49    364.50 o 
  -9   7   2       32.47      242.37    317.16 o 
  -8   7   2     1535.11     1672.91    320.00 o 
  -7   7   2      144.41      400.48    290.65 o 
  -6   7   2     6100.41     5718.39    356.93 o 
  -5   7   2      601.94      452.55    276.45 o 
  -4   7   2     7056.96     7181.13    328.52 o 
  -3   7   2      892.47     1038.69    104.46 o 
  -2   7   2     2538.08     2626.82     95.28 o 
  -1   7   2     2402.33     2618.66     87.02 o 
   0   7   2     6119.89     5604.78    222.49 o 
   1   7   2     2065.59     2093.27    165.68 o 
   2   7   2     1864.27     1899.19    162.84 o 
   3   7   2     2528.98     2628.19    177.04 o 
   4   7   2      304.19      338.94    156.21 o 
  -9   8   2      294.33      362.61    338.94 o 
  -8   8   2      113.75      315.27    318.11 o 
  -7   8   2      365.47      333.26    294.44 o 
  -6   8   2     1522.07     1640.72    308.64 o 
  -5   8   2     2078.54     1983.45    304.85 o 
  -4   8   2     2849.84     2561.41    334.68 o 
  -3   8   2     2142.36     2389.17    149.59 o 
  -2   8   2     3888.50     3913.76    113.48 o 
  -1   8   2     4050.95     4226.64    187.97 o 
   0   8   2     3318.91     3623.07    158.59 o 
   1   8   2     7364.70     7561.04    293.97 o 
   2   8   2     5625.69     6059.22    220.59 o 
   3   8   2     6167.64     6173.78    223.43 o 
   4   8   2     6507.32     6208.81    230.06 o 
   9   8   2     1345.86     1727.83    384.38 o 
  -9   9   2      258.26      609.71    342.72 o 
  -8   9   2     2634.11     2807.12    357.87 o 
  -7   9   2      146.18      387.22    303.91 o 
  -6   9   2     6328.03     6390.59    380.60 o 
  -5   9   2      360.73      179.88    294.44 o 
  -4   9   2     5718.71     5774.95    120.53 o 
  -3   9   2      485.25      571.43    111.95 o 
  -2   9   2     2982.53     3060.69    118.32 o 
  -1   9   2      725.66      783.07     95.17 o 
   0   9   2     2767.55     2757.65    169.36 o 
   1   9   2      811.23      834.07    154.15 o 
   2   9   2     1861.15     1635.28    159.76 o 
   3   9   2     1435.11     1287.59    183.67 o 
   4   9   2     1706.40     1653.03    192.19 o 
   5   9   2     2341.53     2216.35    184.62 o 
   7   9   2      320.05      378.70    334.20 o 
   8   9   2      172.75      337.99    345.57 o 
   9   9   2      143.82      425.09    373.97 o 
  -8  10   2      663.91      942.97    341.78 o 
  -6  10   2      384.85      401.42    305.80 o 
  -4  10   2      359.74      266.87     96.35 o 
  -3  10   2      631.76      736.94    126.71 o 
  -2  10   2      391.94      482.12    105.66 o 
  -1  10   2     3076.75     3110.68    179.72 o 
   0  10   2     1682.67     1773.27    171.06 o 
   1  10   2     4513.17     4732.05    196.51 o 
   2  10   2     3984.49     4199.43    225.33 o 
   3  10   2     1843.97     1918.81    170.39 o 
   4  10   2     3850.12     4206.44    516.45 o 
   5  10   2      876.57      687.36    152.58 o 
   6  10   2     1467.09     1244.03    330.42 o 
   7  10   2      909.48      794.33    341.78 o 
   8  10   2      352.57      509.35    354.09 o 
  -8  11   2     1173.43     1308.41    365.45 o 
  -7  11   2      117.31      426.04    331.36 o 
  -6  11   2     3643.30     3513.40    365.45 o 
  -5  11   2       99.87      301.07    287.81 o 
  -4  11   2     4106.72     3615.65    330.42 o 
  -3  11   2      182.33      130.12    128.91 o 
  -2  11   2     1588.24     1760.28    160.24 o 
  -1  11   2       17.75       46.88    151.89 o 
   0  11   2      695.42      723.77    169.27 o 
   1  11   2      524.46      641.80    165.25 o 
   2  11   2      337.16      375.35    167.45 o 
   3  11   2     1272.83     1336.53    169.68 o 
   4  11   2      671.63      661.85    162.57 o 
   5  11   2      514.26      740.36    328.52 o 
   6  11   2      759.00      736.57    334.20 o 
   7  11   2       61.02        0.00    350.30 o 
   8  11   2      328.99      532.08    380.60 o 
  -7  12   2       26.06      241.42    341.78 o 
  -6  12   2      251.85      325.68    307.69 o 
  -5  12   2      137.71      247.10    309.59 o 
  -4  12   2      184.97      183.67    274.56 o 
  -3  12   2      546.79      626.70    141.85 o 
  -2  12   2      123.65      232.94    150.97 o 
  -1  12   2     2266.13     2337.07    179.82 o 
   0  12   2      428.92      432.63    169.01 o 
   1  12   2     2144.19     2256.23    193.42 o 
   2  12   2     1948.69     2022.17    185.80 o 
   3  12   2     2174.48     2222.42    295.39 o 
   4  12   2     2335.73     2432.02    190.72 o 
   5  12   2      485.37      538.70    325.68 o 
   6  12   2     1503.93     1671.97    355.98 o 
   7  12   2      276.54      363.55    373.02 o 
  -6  13   2     2554.37     2534.46    370.18 o 
  -5  13   2       40.27       17.99    299.17 o 
  -4  13   2     1498.34     1503.44    324.74 o 
  -3  13   2      277.04       56.81    280.24 o 
  -2  13   2      730.35      920.44    165.73 o 
  -1  13   2      415.28      482.54    169.14 o 
   0  13   2        7.12       53.02    244.26 o 
   1  13   2       53.30       59.53    173.87 o 
   2  13   2      151.62      197.82    169.80 o 
   3  13   2      183.07      194.95    168.28 o 
   4  13   2      462.04      647.58    327.58 o 
   5  13   2      556.34      302.96    330.42 o 
   6  13   2      609.98      819.89    369.23 o 
  -5  14   2        8.32       17.04    320.95 o 
  -4  14   2      118.41      316.22    314.32 o 
  -3  14   2      378.94      359.77    295.39 o 
  -2  14   2      921.19      883.32    296.33 o 
  -1  14   2     1128.57     1314.26    182.01 o 
   0  14   2     1032.36     1199.95    188.06 o 
   1  14   2     2280.57     2530.03    203.25 o 
   2  14   2     1441.77     1605.71    194.26 o 
   3  14   2     1650.81     1863.21    338.94 o 
   4  14   2     1033.01     1252.56    348.41 o 
   5  14   2      582.73      895.63    355.03 o 
  -4  15   2      872.85      835.04    330.42 o 
  -3  15   2      504.73      633.38    307.69 o 
  -2  15   2      516.56      686.40    305.80 o 
  -1  15   2       73.02       50.56    181.54 o 
   0  15   2       44.06       94.37    182.90 o 
   1  15   2      390.50       89.82    177.11 o 
   2  15   2      133.92      327.98    186.93 o 
   3  15   2        7.40      164.74    327.58 o 
  -2  16   2      262.79      322.84    312.43 o 
  -1  16   2      889.83     1196.70    316.22 o 
   0  16   2      654.44      663.25    197.82 o 
   1  16   2     1116.06     1096.13    211.90 o 
   2  16   2      741.82      651.37    329.47 o 
  -2 -16   3      979.28      640.01    474.32 o 
  -1 -16   3      699.12      727.11    471.48 o 
   0 -16   3      755.28      583.20    480.00 o 
   1 -16   3      569.06      643.79    489.47 o 
   2 -16   3      361.16      317.16    475.27 o 
  -4 -15   3      103.18      208.29    438.35 o 
  -3 -15   3      369.91      472.43    435.51 o 
  -2 -15   3      312.46      188.40    426.99 o 
  -1 -15   3       59.72      198.82    435.51 o 
   0 -15   3      131.21        0.00    438.35 o 
   1 -15   3      478.92      161.89    432.67 o 
   2 -15   3      135.80      106.98    434.56 o 
   3 -15   3     1184.96      989.36    444.97 o 
   4 -15   3       55.20      124.02    429.83 o 
  -5 -14   3      705.03      667.46    433.61 o 
  -4 -14   3      709.26      584.15    409.00 o 
  -3 -14   3     1109.59     1058.47    418.47 o 
  -2 -14   3     2085.31     1537.53    428.88 o 
  -1 -14   3      785.33      862.49    433.61 o 
   0 -14   3     1159.43     1336.82    425.09 o 
   1 -14   3      567.62      464.57    245.40 o 
   2 -14   3      411.81      234.24    254.95 o 
   3 -14   3      437.23      242.94    269.45 o 
   4 -14   3      175.78      120.52    280.26 o 
   5 -14   3      434.43      532.45    306.97 o 
  -6 -13   3      169.12      213.02    390.06 o 
  -5 -13   3      351.23      106.98    392.90 o 
  -4 -13   3      601.49      701.29    209.45 o 
  -3 -13   3      295.59      241.55    200.90 o 
  -2 -13   3      230.18      121.21    196.58 o 
  -1 -13   3      245.47      295.27    202.22 o 
   0 -13   3      269.42      361.67    210.97 o 
   1 -13   3     1807.73     1514.52    241.35 o 
   2 -13   3       43.06       57.44    241.80 o 
   3 -13   3     1573.69     1164.41    267.73 o 
   4 -13   3      111.13      151.42    265.80 o 
   5 -13   3     1952.25     1798.46    301.58 o 
   6 -13   3      277.07      375.86    451.60 o 
  -7 -12   3      383.02      409.94    381.54 o 
  -6 -12   3      744.84      956.22    386.28 o 
  -5 -12   3     1564.33     1175.87    383.44 o 
  -4 -12   3     1165.71     1143.96    209.74 o 
  -3 -12   3     1623.25     1689.03    395.74 o 
  -2 -12   3     2227.33     2157.94    209.46 o 
  -1 -12   3      169.96      195.86    190.53 o 
   0 -12   3     1275.84     1258.59    206.73 o 
   1 -12   3        6.56       23.67    245.21 o 
   2 -12   3      529.13      552.90    307.69 o 
   3 -12   3      166.01      143.91    329.47 o 
   4 -12   3      159.89       39.65    259.74 o 
   5 -12   3      240.27      275.15    255.69 o 
   6 -12   3      374.62      225.33    429.83 o 
   7 -12   3      395.87      141.82    312.94 o 
  -8 -11   3       17.02        0.00    370.18 o 
  -7 -11   3      837.61     1018.71    358.82 o 
  -6 -11   3      271.20      604.03    347.46 o 
  -5 -11   3      623.99      332.31    343.67 o 
  -4 -11   3     1091.91      793.38    356.93 o 
  -3 -11   3      296.85      258.75    185.48 o 
  -2 -11   3     2088.33     1807.91    200.57 o 
  -1 -11   3       80.80       74.11    182.15 o 
   0 -11   3       86.34      137.73    188.90 o 
   1 -11   3      194.95      149.59    257.52 o 
   2 -11   3      863.62      950.54    313.38 o 
   3 -11   3     3764.09     3754.83    380.60 o 
   4 -11   3       45.38       30.30    349.35 o 
   5 -11   3     3911.68     3750.97    288.74 o 
   6 -11   3      214.52      426.99    413.73 o 
   7 -11   3     1851.00     1650.72    309.47 o 
  -8 -10   3      335.89      440.24    321.90 o 
  -7 -10   3      748.27      993.14    345.57 o 
  -6 -10   3     1102.26     1448.53    342.72 o 
  -5 -10   3     1795.83     1366.17    337.04 o 
  -4 -10   3     1993.90     1798.83    360.71 o 
  -3 -10   3     2520.55     2481.65    206.73 o 
  -2 -10   3     6846.87     6726.41    245.72 o 
  -1 -10   3     1874.47     1910.07    190.23 o 
   0 -10   3     9787.21    10007.75    460.12 o 
   1 -10   3      967.25      999.77    262.25 o 
   2 -10   3     1825.07     1932.32    298.23 o 
   3 -10   3     3349.96     3253.99    355.98 o 
   4 -10   3      176.59      220.59    363.55 o 
   5 -10   3      264.33      300.28    238.16 o 
   6 -10   3       47.24      144.69    230.13 o 
   7 -10   3      538.22      612.68    286.35 o 
   8 -10   3      411.92      474.32    439.29 o 
  -8  -9   3      151.97      120.24    304.85 o 
  -7  -9   3     1899.10     1944.63    332.31 o 
  -6  -9   3      246.07       89.94    305.80 o 
  -5  -9   3     2178.69     1833.86    334.20 o 
  -4  -9   3      231.40      389.12    319.06 o 
  -3  -9   3     1528.66     1304.63    340.83 o 
  -2  -9   3      885.61      762.08    171.60 o 
  -1  -9   3     1857.64     2011.46    184.80 o 
   0  -9   3      148.95      166.70    166.54 o 
   1  -9   3     1072.57     1215.63    244.26 o 
   2  -9   3      451.78      468.97     44.00 o 
   3  -9   3     4206.53     4162.51    169.06 o 
   4  -9   3       53.73      162.84    349.35 o 
   5  -9   3     4868.47     4640.85    277.40 o 
   6  -9   3      207.87      107.67    208.03 o 
   7  -9   3     3348.30     3126.56    294.68 o 
   8  -9   3      411.11      278.35    436.45 o 
   9  -9   3     1113.80      857.76    469.59 o 
  -9  -8   3       60.11      162.84    345.57 o 
  -8  -8   3     2220.09     2130.93    246.62 o 
  -7  -8   3      330.18      330.11    206.48 o 
  -6  -8   3     1717.87     1623.68    313.38 o 
  -5  -8   3     2988.51     2702.98    351.25 o 
  -4  -8   3     3995.67     3889.26    364.50 o 
  -3  -8   3     5631.69     5298.03    368.29 o 
  -2  -8   3     9459.42    10011.92    302.96 o 
  -1  -8   3     4919.81     4842.74    199.14 o 
   0  -8   3    13801.14    14145.04    256.38 o 
   1  -8   3     2249.50     2426.53    239.53 o 
   2  -8   3     3416.58     3458.15    350.77 o 
   3  -8   3     1601.83     1674.70    155.96 o 
   4  -8   3      697.69      736.99    187.65 o 
   5  -8   3      323.00      555.00    219.79 o 
   6  -8   3      939.43      826.81    201.33 o 
   7  -8   3      471.52      454.72    256.81 o 
   8  -8   3      119.61      247.10    408.05 o 
   9  -8   3      464.57      819.89    452.55 o 
  -9  -7   3      687.12      692.08    355.98 o 
  -8  -7   3      483.61      544.44    212.57 o 
  -7  -7   3     2196.19     2051.07    223.47 o 
  -6  -7   3      530.17      644.98    208.17 o 
  -5  -7   3     2028.41     1858.48    297.28 o 
  -4  -7   3     2052.53     2042.15    313.38 o 
  -3  -7   3     3902.56     3806.90    320.95 o 
  -2  -7   3     1723.38     2016.59    284.03 o 
  -1  -7   3     8469.20     8161.65    206.94 o 
   0  -7   3      630.23      465.77    141.86 o 
   1  -7   3     6791.12     7291.81    274.09 o 
   2  -7   3     2725.49     2669.51    106.98 o 
   3  -7   3     6485.78     6693.63    199.77 o 
   4  -7   3      542.69      527.90    148.52 o 
   5  -7   3     5541.26     5634.63    234.50 o 
   6  -7   3      361.31      308.62    172.96 o 
   7  -7   3     1778.15     1854.79    252.22 o 
   8  -7   3      438.91      788.65    409.00 o 
   9  -7   3     1603.41     1491.29    264.66 o 
 -10  -6   3     1890.46     1890.67    407.10 o 
  -9  -6   3      299.80      480.95    340.83 o 
  -8  -6   3     2824.83     3121.45    355.98 o 
  -7  -6   3      655.67     1019.58    198.07 o 
  -6  -6   3     2927.14     2650.52    215.73 o 
  -5  -6   3     4352.81     4473.28    218.88 o 
  -4  -6   3     4585.34     4562.45    218.70 o 
  -3  -6   3    10105.68     9609.55    340.83 o 
  -2  -6   3    10930.70    10673.70    348.41 o 
  -1  -6   3     6166.96     6147.38    178.98 o 
   0  -6   3     5527.71     5362.24    199.77 o 
   1  -6   3     4113.16     4312.06    170.91 o 
   2  -6   3     1505.07     1430.92     79.71 o 
   3  -6   3     1734.54     1683.32     99.86 o 
   4  -6   3     1210.71     1119.71    142.51 o 
   5  -6   3      562.33      753.53    169.35 o 
   6  -6   3     1990.52     1979.34    129.42 o 
   7  -6   3     1581.98     1720.64    168.95 o 
   8  -6   3      515.35      526.82    226.09 o 
   9  -6   3      663.11      900.41    241.68 o 
  10  -6   3      218.47      110.83    255.06 o 
 -10  -5   3      345.13      280.24    370.18 o 
  -9  -5   3      121.90        0.00    334.20 o 
  -8  -5   3      112.65      177.99    309.59 o 
  -7  -5   3      508.97      752.25    189.84 o 
  -6  -5   3      295.55      295.95    178.96 o 
  -5  -5   3     2382.61     2623.01    190.44 o 
  -4  -5   3     4311.52     4574.01    188.77 o 
  -3  -5   3     4132.91     4380.67    178.20 o 
  -2  -5   3     2558.01     2418.96    231.95 o 
  -1  -5   3    20022.76    20124.11    619.18 o 
   0  -5   3     6449.95     6734.73    173.05 o 
   1  -5   3     8220.51     8592.40    169.47 o 
   2  -5   3     4534.77     4569.99     93.81 o 
   3  -5   3     7874.98     8157.32    124.84 o 
   4  -5   3     2736.50     2718.12    140.07 o 
   5  -5   3     7120.52     6829.51    148.87 o 
   6  -5   3      226.14      237.85     79.37 o 
   7  -5   3     5316.39     5402.48    191.92 o 
   8  -5   3      763.89      815.37    218.21 o 
   9  -5   3     2298.34     2816.94    257.45 o 
  10  -5   3      152.58      320.95    305.80 o 
 -10  -4   3     1762.96     1652.09    398.58 o 
  -9  -4   3      454.24      522.61    335.15 o 
  -8  -4   3     1998.06     2205.94    341.78 o 
  -7  -4   3      581.80     1173.97    317.16 o 
  -6  -4   3     4237.35     4100.04    208.21 o 
  -5  -4   3     1946.11     1868.67    168.56 o 
  -4  -4   3     1852.48     1732.43    150.66 o 
  -3  -4   3     4776.39     4228.86    171.84 o 
  -2  -4   3     6908.23     7081.72    265.09 o 
  -1  -4   3     2783.32     2904.44    200.24 o 
   0  -4   3     2769.87     2840.72    113.46 o 
   1  -4   3     3861.51     3755.94    134.60 o 
   2  -4   3      980.97      901.13     73.53 o 
   3  -4   3     7182.18     7626.89    113.08 o 
   4  -4   3     5210.97     5133.20    132.14 o 
   5  -4   3     1172.98     1110.04     78.63 o 
   6  -4   3     3947.17     3852.55    219.49 o 
   7  -4   3      880.91     1147.11    148.19 o 
   8  -4   3      584.16      599.57    217.87 o 
   9  -4   3      164.49       85.63    221.54 o 
  10  -4   3      559.78      586.04    324.74 o 
  -9  -3   3       96.34        0.00    321.90 o 
  -8  -3   3       27.37       83.59    162.26 o 
  -7  -3   3       82.19      182.92     89.52 o 
  -6  -3   3     1778.20     1736.49    110.20 o 
  -5  -3   3     2211.25     2113.88     55.04 o 
  -4  -3   3     1713.36     1751.73    108.18 o 
  -3  -3   3     1619.24     1565.45    108.55 o 
  -2  -3   3      465.39      485.12    101.75 o 
  -1  -3   3    25930.93    25254.33    551.48 o 
   0  -3   3    11640.47    12351.71    314.06 o 
   1  -3   3     8502.63     8957.95    448.59 o 
   2  -3   3     4949.49     4929.38     93.05 o 
   3  -3   3     7868.35     7892.47     94.02 o 
   4  -3   3     5486.21     5414.94     85.16 o 
   5  -3   3     6391.29     6130.76    212.46 o 
   6  -3   3      763.51      798.38    135.84 o 
   7  -3   3     2134.88     2549.50    135.11 o 
   8  -3   3       98.87      193.51    199.99 o 
   9  -3   3     2595.16     2911.51    259.22 o 
  10  -3   3      108.00      139.17    302.01 o 
 -10  -2   3     3055.57     2957.66    411.84 o 
  -9  -2   3     1307.98     1296.11    348.41 o 
  -8  -2   3     5799.66     5610.46    263.20 o 
  -6  -2   3     9168.51     9312.22    209.71 o 
  -5  -2   3     1131.12     1186.73     89.81 o 
  -4  -2   3     8949.59     8724.10    101.13 o 
  -3  -2   3     1672.66     1720.03     53.75 o 
  -2  -2   3     3032.35     2951.36     73.01 o 
  -1  -2   3     1564.04     2141.36    313.70 o 
   0  -2   3     1985.69     2039.67     84.43 o 
   1  -2   3    15294.17    15165.29    147.50 o 
   2  -2   3     1280.32     1221.54     59.87 o 
   3  -2   3     8450.98     8401.63    117.48 o 
   4  -2   3     6815.03     6763.54    142.16 o 
   5  -2   3     4177.05     4163.67    191.08 o 
   6  -2   3     4753.55     4733.38    124.97 o 
   7  -2   3      872.96     1091.14    198.96 o 
   8  -2   3     1925.58     1680.77    216.65 o 
   9  -2   3       44.51       53.96    275.51 o 
  10  -2   3      231.97      444.03    296.33 o 
 -10  -1   3       49.38      171.36    343.67 o 
  -8  -1   3      301.12      339.63    113.33 o 
  -7  -1   3      561.15      787.97    113.58 o 
  -6  -1   3      600.16      568.38     90.89 o 
  -5  -1   3      877.54     1004.50     90.58 o 
  -4  -1   3     2439.68     2584.29     86.01 o 
  -3  -1   3     1383.20     1331.75     65.60 o 
  -2  -1   3      323.75      414.42     61.06 o 
  -1  -1   3    58423.79    56792.36    820.46 o 
   0  -1   3      850.85      947.23     80.03 o 
   1  -1   3    41029.90    40805.04   1157.41 o 
   2  -1   3    10335.53     9871.28    134.30 o 
   3  -1   3     1692.72     1644.56     86.71 o 
   4  -1   3     7502.22     7424.38    182.44 o 
   5  -1   3     1138.34     1185.08     71.87 o 
   6  -1   3      683.83      696.24    184.48 o 
   7  -1   3      868.99     1527.37    210.60 o 
   8  -1   3        1.48       16.05    191.06 o 
   9  -1   3     2459.22     2797.66    312.43 o 
  10  -1   3       73.26       84.26    310.54 o 
 -11   0   3      687.10      954.33    400.48 o 
 -10   0   3     1718.87     2055.40    390.06 o 
  -9   0   3     2473.03     2658.48    381.54 o 
  -8   0   3     5379.91     5420.95    209.75 o 
  -7   0   3      685.67     1196.10    200.71 o 
  -6   0   3    12014.94    11754.42    196.26 o 
  -5   0   3      131.19      113.41     78.32 o 
  -4   0   3    13368.28    12785.92    214.13 o 
  -3   0   3     1735.85     1668.88     75.67 o 
  -2   0   3     1267.32     1096.98     67.50 o 
  -1   0   3     4123.30     4274.84    175.88 o 
   0   0   3      697.36      692.98     34.47 o 
   1   0   3    28188.85    27451.50    374.67 o 
   2   0   3      384.35      456.45     75.28 o 
   3   0   3    31065.95    30097.75    288.21 o 
   4   0   3    17855.80    17784.77    404.26 o 
   5   0   3     3945.63     4764.06    329.47 o 
   6   0   3     5427.02     5335.58    307.22 o 
   7   0   3        2.82      131.21    196.09 o 
   8   0   3       63.33       76.69    249.00 o 
  10   0   3      214.18      106.04    302.01 o 
 -10   1   3       49.31      103.20    356.93 o 
  -9   1   3        1.67       34.99    176.04 o 
  -8   1   3      310.42      366.69    172.52 o 
  -7   1   3      564.34      786.78    172.48 o 
  -6   1   3      601.66      614.44    188.40 o 
  -5   1   3      835.11      916.32    122.79 o 
  -4   1   3     2623.25     2803.53    125.75 o 
  -3   1   3     1034.40      980.29     71.77 o 
  -2   1   3      355.38      439.51     60.71 o 
  -1   1   3    57100.13    57103.43   1173.56 o 
   0   1   3      601.58      717.10     41.01 o 
   1   1   3    42109.01    42111.41    350.79 o 
   2   1   3    10659.69    10334.89    145.75 o 
   3   1   3     2168.57     2103.45     66.07 o 
   4   1   3     7461.13     7050.48    294.44 o 
   5   1   3     1225.33     1398.36    266.04 o 
   6   1   3      689.14      393.85    292.55 o 
   8   1   3        1.35       12.31    262.25 o 
   9   1   3     2533.64     2204.04    307.69 o 
  10   1   3       81.50       59.65    303.91 o 
 -10   2   3     3023.39     2604.52    400.48 o 
  -9   2   3     1395.37     1582.65    205.80 o 
  -8   2   3     5870.74     6050.70    293.49 o 
  -7   2   3      732.89     1497.76    225.33 o 
  -6   2   3     9247.90     9275.35    292.55 o 
  -5   2   3     1233.61     1304.63    186.51 o 
  -4   2   3     8941.72     8754.37    681.66 o 
  -3   2   3     1836.72     1716.96    138.83 o 
  -2   2   3     3377.69     3454.42     74.97 o 
  -1   2   3     1642.51     2156.40    225.07 o 
   0   2   3     2220.91     2261.34     64.86 o 
   1   2   3    15095.09    15112.19    113.66 o 
   2   2   3     1133.70     1108.91     65.16 o 
   3   2   3     8230.79     8304.92    257.52 o 
   4   2   3     6587.98     6579.94    268.88 o 
   5   2   3     4105.13     3784.17    283.08 o 
   9   2   3       50.00        0.00    273.61 o 
  10   2   3      221.45      109.82    290.65 o 
 -10   3   3       11.09        6.68    206.47 o 
  -9   3   3       88.75       79.53    234.79 o 
  -8   3   3       25.27      217.75    243.32 o 
  -7   3   3      111.92      307.69    228.17 o 
  -6   3   3     1862.15     2027.95    241.42 o 
  -5   3   3     2061.95     1922.86    211.13 o 
  -4   3   3     1839.72     1864.16    189.35 o 
  -3   3   3     1491.58     1481.05    106.73 o 
  -2   3   3      395.13      350.55     51.60 o 
  -1   3   3    25753.61    25381.32    540.60 o 
   0   3   3    11618.11    12751.46    257.99 o 
   1   3   3     8919.51     8891.52    300.20 o 
   2   3   3     5345.14     5087.65    110.01 o 
   3   3   3     8095.94     8191.48    266.51 o 
   4   3   3     5497.74     5746.64    319.53 o 
  10   3   3      126.21        0.00    295.39 o 
 -10   4   3     1784.96     2027.00    303.91 o 
  -9   4   3      526.03      506.51    261.30 o 
  -8   4   3     2026.82     2145.34    273.61 o 
  -7   4   3      592.28     1290.43    262.25 o 
  -6   4   3     4365.19     4524.54    283.08 o 
  -5   4   3     2231.58     2471.97    236.69 o 
  -4   4   3     1852.75     2011.85    206.39 o 
  -3   4   3     5059.78     4891.46    159.93 o 
  -2   4   3     7702.90     7578.97    133.11 o 
  -1   4   3     2606.49     2569.14     84.39 o 
   0   4   3     2565.52     2564.76    166.63 o 
   1   4   3     4731.56     4619.59    133.80 o 
   2   4   3      825.34      698.31     85.75 o 
   3   4   3     7506.12     7165.21    214.44 o 
 -10   5   3      293.83       88.99    284.03 o 
  -9   5   3       98.39       31.24    283.08 o 
  -8   5   3      103.59      266.04    261.30 o 
  -7   5   3      456.91      633.38    265.09 o 
  -6   5   3      348.38      440.24    246.16 o 
  -5   5   3     2355.95     2645.23    266.98 o 
  -4   5   3     4422.14     4576.61    261.30 o 
  -3   5   3     4019.81     4497.87    168.81 o 
  -2   5   3     2592.87     2679.96    127.23 o 
  -1   5   3    19734.06    19349.82    168.00 o 
   0   5   3     6321.81     6488.10    204.50 o 
   1   5   3     8584.97     9072.63    205.92 o 
   2   5   3     4371.52     4153.19    128.19 o 
   3   5   3     8091.73     7664.41    592.67 o 
 -10   6   3     1836.27     1682.38    342.72 o 
  -9   6   3      237.35      401.42    284.97 o 
  -8   6   3     2829.34     3079.79    316.22 o 
  -7   6   3      648.58      839.77    282.13 o 
  -6   6   3     2914.58     2980.38    309.59 o 
  -5   6   3     4308.12     4133.53    298.23 o 
  -4   6   3     4312.08     4853.06    282.13 o 
  -3   6   3    10719.96    10236.42    269.99 o 
  -2   6   3    11693.05    11337.18    276.31 o 
  -1   6   3     6443.22     6586.56    130.65 o 
   0   6   3     5693.23     5814.01    214.91 o 
   1   6   3     4522.44     4572.82    200.71 o 
   2   6   3     1273.05     1288.53    161.89 o 
   3   6   3     1787.46     1663.45    179.88 o 
   4   6   3     1283.79     1096.34    176.10 o 
  -9   7   3      685.82      666.51    313.38 o 
  -8   7   3      488.03      639.06    295.39 o 
  -7   7   3     2135.70     2256.11    303.91 o 
  -6   7   3      586.12      657.99    286.87 o 
  -5   7   3     2054.43     2114.10    281.19 o 
  -4   7   3     2021.71     1760.02    267.93 o 
  -3   7   3     4079.27     4489.81    145.79 o 
  -2   7   3     1879.31     1952.03     95.62 o 
  -1   7   3     8525.49     8800.68    291.60 o 
   0   7   3      529.40      466.75    167.58 o 
   1   7   3     6781.05     7220.89    231.95 o 
   2   7   3     2650.44     2821.33    189.35 o 
   3   7   3     6362.08     6765.50    245.21 o 
   4   7   3      448.45      409.00    179.88 o 
  -9   8   3       78.41       15.15    321.90 o 
  -8   8   3     2033.43     2112.21    333.26 o 
  -7   8   3      241.51      526.40    283.08 o 
  -6   8   3     1634.73     1626.52    302.01 o 
  -5   8   3     2914.96     2957.66    307.69 o 
  -4   8   3     3991.66     4010.45    308.64 o 
  -3   8   3     5407.20     5588.77    169.39 o 
  -2   8   3     9362.38     9660.34    141.28 o 
  -1   8   3     4695.07     4753.55    194.56 o 
   0   8   3    13581.25    14646.28    327.58 o 
   1   8   3     2534.14     2716.24    211.13 o 
   2   8   3     3418.85     3890.21    213.02 o 
   3   8   3     1661.33     1625.58    197.87 o 
   4   8   3      671.62      686.40    195.03 o 
  -9   9   3      488.40      668.41    351.25 o 
  -8   9   3      163.81      178.94    305.80 o 
  -7   9   3     1966.68     2150.08    328.52 o 
  -6   9   3      278.27      219.65    280.24 o 
  -5   9   3     2205.03     1929.48    309.59 o 
  -4   9   3      146.37       96.91     52.89 o 
  -3   9   3     1609.16     1745.07    120.66 o 
  -2   9   3     1014.39      968.08    102.49 o 
  -1   9   3     1759.71     1755.10     82.57 o 
   0   9   3      107.38       84.66    147.91 o 
   1   9   3     1091.10     1112.44    200.71 o 
   2   9   3      385.81      528.29    195.03 o 
   3   9   3     4157.36     4512.23    244.26 o 
   4   9   3       27.95      124.02    195.03 o 
   5   9   3     4805.49     4656.13    236.69 o 
   9   9   3     1135.05     1125.69    401.42 o 
  -8  10   3      313.96      334.20    322.84 o 
  -7  10   3      723.02      726.16    309.59 o 
  -6  10   3     1004.95     1142.73    313.38 o 
  -5  10   3     1910.61     2245.70    313.38 o 
  -4  10   3     1753.87     1508.18    287.81 o 
  -3  10   3     2792.79     2947.91    144.72 o 
  -2  10   3     6881.90     6785.67    249.86 o 
  -1  10   3     1966.71     2057.75    168.39 o 
   0  10   3     9782.60    10286.39    477.64 o 
   1  10   3      812.21      816.33    169.82 o 
   2  10   3     1749.88     1988.18    224.38 o 
   3  10   3     3116.09     3182.04    240.48 o 
   4  10   3      208.64      224.38    199.77 o 
   5  10   3      216.15      173.26    179.88 o 
   8  10   3      417.28      647.58    373.97 o 
  -8  11   3       23.96       62.49    337.99 o 
  -7  11   3      850.21     1088.77    337.99 o 
  -6  11   3      336.68      410.89    301.07 o 
  -5  11   3      641.73      826.52    295.39 o 
  -4  11   3     1194.95     1109.60    288.76 o 
  -3  11   3      326.99      322.39    161.89 o 
  -2  11   3     2386.86     2356.37    167.35 o 
  -1  11   3       79.01       57.44    166.40 o 
   0  11   3      103.29       29.01    166.18 o 
   1  11   3      139.60       87.24    171.66 o 
   2  11   3      839.83      650.65    173.07 o 
   3  11   3     3646.17     4049.02    448.29 o 
   4  11   3       31.48       54.72    167.71 o 
   5  11   3     3858.00     3872.22    371.13 o 
   6  11   3      178.85      212.07    346.51 o 
   7  11   3     1889.13     2232.45    397.64 o 
  -7  12   3      352.13      464.86    332.31 o 
  -6  12   3      775.28      886.16    314.32 o 
  -5  12   3     1558.78     1686.17    318.11 o 
  -4  12   3     1250.99     1297.05    302.96 o 
  -3  12   3     1678.87     1808.30    297.28 o 
  -2  12   3     2187.65     2374.89    171.32 o 
  -1  12   3      142.56      228.03    162.10 o 
   0  12   3     1306.20     1414.39    180.21 o 
   1  12   3       16.35        0.00    161.54 o 
   2  12   3      585.53      608.19    179.48 o 
   3  12   3      131.73       65.50    172.97 o 
   4  12   3      160.45      123.08    173.91 o 
   5  12   3      203.59      322.84    327.58 o 
   6  12   3      409.93      244.26    343.67 o 
   7  12   3      384.01      463.91    376.81 o 
  -6  13   3      181.88      238.58    322.84 o 
  -5  13   3      352.91      180.83    309.59 o 
  -4  13   3      556.33      682.61    298.23 o 
  -3  13   3      284.91      433.61    283.08 o 
  -2  13   3      233.22      279.42    159.07 o 
  -1  13   3      246.25      252.49    166.11 o 
   0  13   3      352.07      416.57    180.08 o 
   1  13   3     1813.72     1632.68    196.62 o 
   2  13   3       66.30      138.12    177.40 o 
   3  13   3     1610.41     1661.45    196.05 o 
   4  13   3      121.32      117.40    322.84 o 
   5  13   3     1923.07     1859.42    367.34 o 
   6  13   3      244.68      388.17    361.66 o 
  -5  14   3      669.51      643.79    333.26 o 
  -4  14   3      737.98      519.77    302.96 o 
  -3  14   3     1058.74     1195.75    315.27 o 
  -2  14   3     2232.33     2203.10    312.43 o 
  -1  14   3      798.34      908.18    178.96 o 
   0  14   3     1102.07     1277.75    195.82 o 
   1  14   3      604.80      522.61    191.12 o 
   2  14   3      352.60      287.71    186.98 o 
   3  14   3      451.25      424.37    193.89 o 
   4  14   3      188.55      164.74    338.94 o 
   5  14   3      457.34      221.54    362.61 o 
  -4  15   3       85.74        0.00    321.90 o 
  -3  15   3      373.01      507.46    319.06 o 
  -2  15   3      297.12      337.04    289.71 o 
  -1  15   3       60.01      120.28    178.25 o 
   0  15   3      123.56      211.98    184.54 o 
   1  15   3      497.41      488.93    199.07 o 
   2  15   3      119.92      206.70    191.72 o 
   3  15   3     1161.80     1285.69    358.82 o 
   4  15   3       65.93       27.46    344.62 o 
  -2  16   3      916.71      783.91    337.04 o 
  -1  16   3      655.49      464.86    300.12 o 
   0  16   3      719.49      636.69    206.86 o 
   1  16   3      566.24      876.20    216.71 o 
   2  16   3      380.67      451.60    337.04 o 
  -1 -16   4      420.25      523.55    470.54 o 
   0 -16   4       85.06      142.96    474.32 o 
   1 -16   4      397.07      581.31    467.70 o 
  -4 -15   4       50.32      186.51    445.92 o 
  -3 -15   4     1034.04      695.86    426.04 o 
  -2 -15   4       96.61        0.00    421.31 o 
  -1 -15   4     1552.05     1346.28    444.03 o 
   0 -15   4      202.80      132.55    417.52 o 
   1 -15   4     1329.66     1430.54    442.13 o 
   2 -15   4      342.34      111.72    420.36 o 
   3 -15   4     2013.36     1582.03    467.70 o 
  -5 -14   4       55.89      154.32    409.94 o 
  -4 -14   4      210.29      258.46    395.74 o 
  -3 -14   4      654.52      581.31    401.42 o 
  -2 -14   4        2.29        4.50    213.15 o 
  -1 -14   4     1018.66      985.37    233.11 o 
   0 -14   4      177.91       69.03    219.98 o 
   1 -14   4     1117.43      768.52    261.91 o 
   2 -14   4      280.78      287.37    269.03 o 
   3 -14   4      128.83        0.00    410.89 o 
   4 -14   4      278.89      144.30    282.77 o 
   5 -14   4      305.35       56.28    301.59 o 
  -6 -13   4      968.29      825.57    393.85 o 
  -5 -13   4      278.77      255.56    230.10 o 
  -4 -13   4      305.76      202.57    216.60 o 
  -3 -13   4      913.53      910.75    216.39 o 
  -2 -13   4       78.76      163.13    206.63 o 
  -1 -13   4     2680.59     2719.30    272.19 o 
   0 -13   4      253.40      164.52    213.56 o 
   1 -13   4     4315.48     4060.79    269.09 o 
   2 -13   4      252.66      129.56    248.32 o 
   3 -13   4     3023.70     2811.04    284.11 o 
   4 -13   4     1517.20     1317.91    283.07 o 
   5 -13   4     1032.12      894.05    274.62 o 
   6 -13   4      336.69      143.91    478.11 o 
  -7 -12   4       91.16      209.23    390.06 o 
  -6 -12   4      757.12      650.42    379.65 o 
  -5 -12   4      113.94      189.35    364.50 o 
  -4 -12   4      254.69      279.96    206.31 o 
  -3 -12   4      907.86      873.36    207.34 o 
  -2 -12   4      148.13       57.08    198.28 o 
  -1 -12   4     2397.57     2319.98    221.98 o 
   0 -12   4      384.82      259.34    205.24 o 
   1 -12   4     1946.42     2039.97    243.68 o 
   2 -12   4      236.64      182.29    235.12 o 
   3 -12   4      121.91      107.98    254.00 o 
   4 -12   4      429.32      272.05    252.46 o 
   5 -12   4      254.16      212.83    296.33 o 
   6 -12   4      330.97      356.93    462.96 o 
   7 -12   4      563.55      801.90    504.62 o 
  -8 -11   4     1277.10     1523.33    397.64 o 
  -7 -11   4      620.26      897.52    374.91 o 
  -6 -11   4     1479.94     1423.92    379.65 o 
  -5 -11   4      455.03      277.40    340.83 o 
  -4 -11   4      186.53      179.88    328.52 o 
  -3 -11   4     2581.57     2567.22    227.02 o 
  -2 -11   4      267.40      384.90    201.24 o 
  -1 -11   4     3734.11     4040.07    402.84 o 
   0 -11   4      449.53      439.18    197.64 o 
   1 -11   4     7493.65     7064.48    314.80 o 
   2 -11   4     1167.88     1073.88    237.48 o 
   3 -11   4     5438.65     5399.85    339.41 o 
   4 -11   4     1306.84     1222.98    252.47 o 
   5 -11   4     1037.71      927.66    251.34 o 
   6 -11   4      889.63      837.88    434.56 o 
   7 -11   4      442.39      806.63    479.06 o 
  -8 -10   4      417.75      724.27    340.83 o 
  -7 -10   4       56.61      104.14    332.31 o 
  -6 -10   4      509.99      306.75    334.20 o 
  -5 -10   4      492.63      417.52    320.00 o 
  -4 -10   4      733.87      783.91    348.41 o 
  -3 -10   4     1309.29     1133.31    203.51 o 
  -2 -10   4     1355.55     1355.97    224.85 o 
  -1 -10   4     1547.49     1330.84    201.94 o 
   0 -10   4     1584.36     1675.24    209.63 o 
   1 -10   4      873.88      905.36    265.09 o 
   2 -10   4      479.67      368.70    227.08 o 
   3 -10   4      398.89      268.72    231.30 o 
   4 -10   4      275.05      276.40    226.53 o 
   5 -10   4      532.09      420.47    232.40 o 
   6 -10   4      448.80      204.50    418.47 o 
   7 -10   4     1139.90     1289.48    463.91 o 
   8 -10   4      256.10      280.24    470.54 o 
  -9  -9   4      811.19      799.06    333.26 o 
  -8  -9   4     1622.60     1937.06    345.57 o 
  -7  -9   4     1542.89     1671.97    345.57 o 
  -6  -9   4     1120.04      930.66    314.32 o 
  -5  -9   4     3101.98     2998.37    362.61 o 
  -4  -9   4     1073.92      825.57    331.36 o 
  -3  -9   4     2389.24     2227.71    348.41 o 
  -2  -9   4      870.45      927.44    192.66 o 
  -1  -9   4     5746.60     6221.62    235.54 o 
   0  -9   4      665.19      706.52    187.72 o 
   1  -9   4     8822.27     8874.79    263.79 o 
   2  -9   4     1828.63     1817.11    217.38 o 
   3  -9   4     4112.34     3981.20    256.06 o 
   4  -9   4     3777.28     3639.13    253.93 o 
   5  -9   4     1851.75     1678.47    227.58 o 
   6  -9   4      451.77      458.76    203.61 o 
   7  -9   4      736.40      773.50    444.97 o 
   8  -9   4        7.88      164.74    447.81 o 
  -9  -8   4      208.20      259.41    366.39 o 
  -8  -8   4      358.31      402.92    229.26 o 
  -7  -8   4        5.81        0.00    214.47 o 
  -6  -8   4     1205.05     1045.22    299.17 o 
  -5  -8   4      559.09      412.78    298.23 o 
  -4  -8   4     1633.16     1377.53    321.90 o 
  -3  -8   4     2936.12     2805.23    336.10 o 
  -2  -8   4       64.33      159.71    174.17 o 
  -1  -8   4     5449.00     5211.69    213.03 o 
   0  -8   4     2005.57     2093.10    184.94 o 
   1  -8   4     1210.47     1399.02    189.45 o 
   2  -8   4     3838.41     3542.86    215.84 o 
   3  -8   4     2354.69     2305.39    120.72 o 
   4  -8   4      846.74      740.11    144.04 o 
   5  -8   4      810.22      615.51    203.26 o 
   6  -8   4      404.39      449.25    182.31 o 
   7  -8   4     1516.34     1858.48    454.44 o 
   8  -8   4      265.85      104.14    440.24 o 
   9  -8   4     2216.05     2720.97    515.98 o 
  -9  -7   4     1226.45     1239.30    385.33 o 
  -8  -7   4     1493.76     1606.42    234.14 o 
  -7  -7   4     1648.89     1816.27    224.33 o 
  -6  -7   4     1622.82     1888.90    217.38 o 
  -5  -7   4     4913.50     4832.98    243.65 o 
  -4  -7   4     4057.19     3768.08    333.26 o 
  -3  -7   4     5474.32     5389.87    333.26 o 
  -2  -7   4     5932.57     6213.54    329.47 o 
  -1  -7   4    15547.09    15832.00    265.04 o 
   0  -7   4     5844.71     6087.46    199.44 o 
   1  -7   4    15049.17    15213.40    262.82 o 
   2  -7   4     1787.91     1873.49     62.37 o 
   3  -7   4     5674.65     5851.62    159.39 o 
   4  -7   4     3536.08     3603.11    157.95 o 
   5  -7   4     1030.74      896.48    187.77 o 
   6  -7   4     1039.84      807.71    165.32 o 
   7  -7   4      841.94      918.35    438.35 o 
   8  -7   4       88.76       78.58    442.13 o 
   9  -7   4     1063.80      987.46    461.07 o 
 -10  -6   4      538.27      352.19    381.54 o 
  -9  -6   4      258.76      435.51    339.88 o 
  -8  -6   4      608.23      385.33    313.38 o 
  -7  -6   4      108.36      300.88    187.85 o 
  -6  -6   4      343.48      397.86    194.23 o 
  -5  -6   4      417.88      403.87    190.12 o 
  -4  -6   4     1214.91     1086.68    185.82 o 
  -3  -6   4     3978.93     4146.78    289.71 o 
  -2  -6   4      378.24      428.88    234.79 o 
  -1  -6   4     3727.60     3531.27    169.18 o 
   0  -6   4     2432.26     2742.43    161.43 o 
   1  -6   4     1677.70     1793.56    156.13 o 
   2  -6   4      166.03      133.17     64.13 o 
   3  -6   4     4738.90     4944.37    142.69 o 
   4  -6   4      963.63      915.17    132.87 o 
   5  -6   4     5213.05     5123.16    193.41 o 
   6  -6   4      651.09      650.79    142.96 o 
   7  -6   4     2012.89     2373.61    297.75 o 
   8  -6   4       65.52      113.12    215.12 o 
   9  -6   4     2219.73     2439.06    266.42 o 
 -10  -5   4      670.39      818.94    386.28 o 
  -9  -5   4      981.04      852.08    357.87 o 
  -8  -5   4     1122.27     1209.95    335.15 o 
  -7  -5   4     3919.23     4275.54    358.82 o 
  -6  -5   4     2481.09     2538.69    210.82 o 
  -5  -5   4     9118.06     8533.11    246.86 o 
  -4  -5   4     6459.58     6140.02    447.81 o 
  -3  -5   4     7414.21     7328.91    204.59 o 
  -2  -5   4     9263.75     8698.77    302.01 o 
  -1  -5   4    12886.12    12658.25    755.98 o 
   0  -5   4     8626.94     8975.42    191.52 o 
   1  -5   4    21273.13    20885.88    726.16 o 
   2  -5   4     3493.28     3495.74     93.52 o 
   3  -5   4     5307.41     5319.32    135.12 o 
   4  -5   4      673.24      691.60    117.63 o 
   5  -5   4     5339.63     4875.74    182.25 o 
   6  -5   4      659.52      708.00    192.29 o 
   7  -5   4     1755.31     1924.97    167.70 o 
   8  -5   4       38.41       47.09    206.32 o 
   9  -5   4     1391.14     1842.96    248.74 o 
  10  -5   4      468.44      392.90    243.39 o 
 -10  -4   4      849.63      597.40    379.65 o 
  -9  -4   4      601.08      657.74    198.58 o 
  -8  -4   4       18.74       29.35    316.22 o 
  -7  -4   4     1438.22     1375.63    325.68 o 
  -6  -4   4      818.68     1129.48    302.96 o 
  -5  -4   4      494.62      493.65    167.55 o 
  -4  -4   4     3915.99     3960.52    181.71 o 
  -3  -4   4     2840.13     2896.80    154.85 o 
  -2  -4   4      281.25      346.78    123.39 o 
  -1  -4   4     6087.75     5545.14    246.16 o 
   0  -4   4     3736.29     3706.79    121.45 o 
   1  -4   4      844.47      809.77     53.83 o 
   2  -4   4     2603.40     2757.53     84.19 o 
   3  -4   4     5978.55     6101.88    226.07 o 
   4  -4   4      396.66      347.26     88.94 o 
   5  -4   4     8541.45     8381.68    226.17 o 
   6  -4   4      503.27      594.43    182.13 o 
   7  -4   4     4633.43     4674.70    175.02 o 
   8  -4   4      311.96      235.25    207.16 o 
   9  -4   4     1639.23     1888.49    252.02 o 
  10  -4   4      275.40      177.53    234.46 o 
 -10  -3   4      597.46      761.19    373.97 o 
  -9  -3   4     1657.61     1681.43    372.07 o 
  -8  -3   4      872.63      964.20    184.75 o 
  -7  -3   4     5608.92     5908.25    422.25 o 
  -6  -3   4     2970.46     3088.13     88.17 o 
  -5  -3   4     9010.05     9167.86    312.90 o 
  -4  -3   4     6010.49     5717.90    183.59 o 
  -3  -3   4    14753.44    14047.38    443.55 o 
  -2  -3   4    12236.73    11969.76    367.52 o 
  -1  -3   4     2811.02     2625.92    143.56 o 
   0  -3   4     6363.83     6446.29    150.89 o 
   1  -3   4     5630.75     5576.70     94.02 o 
   2  -3   4      390.60      261.78     70.42 o 
   3  -3   4     5158.83     5248.79    101.65 o 
   4  -3   4     3332.03     3704.59    152.12 o 
   5  -3   4    10594.97    10706.19    283.08 o 
   6  -3   4      205.29      203.22    178.00 o 
   7  -3   4     3813.12     3906.02    144.14 o 
   8  -3   4      336.00      304.57    209.74 o 
   9  -3   4     1607.10     1826.75    246.57 o 
  10  -3   4      921.31      922.14    313.38 o 
 -10  -2   4      763.32      693.97    368.29 o 
  -9  -2   4      793.42      904.15    354.09 o 
  -8  -2   4       26.30       84.97    169.28 o 
  -7  -2   4     1354.85     1506.00    110.55 o 
  -6  -2   4      297.76      570.72    107.38 o 
  -5  -2   4      117.89      178.19     81.62 o 
  -4  -2   4     1136.20     1164.17     72.22 o 
  -3  -2   4     1870.88     1820.73     73.38 o 
  -2  -2   4      505.96      498.12     70.20 o 
  -1  -2   4     2820.80     2841.71    118.06 o 
   0  -2   4     5805.43     6114.52    287.81 o 
   1  -2   4     2995.66     2790.96     93.48 o 
   2  -2   4     5126.92     5214.26    120.78 o 
   3  -2   4    16900.36    16946.89    116.58 o 
   4  -2   4      549.36      532.56     52.13 o 
   5  -2   4    15321.51    15530.93    586.99 o 
   6  -2   4     1014.46     1151.17    113.06 o 
   7  -2   4      973.00     1043.39    200.22 o 
   8  -2   4      504.22      775.47    215.73 o 
   9  -2   4      662.37      715.42    224.00 o 
  10  -2   4       61.87      174.20    302.96 o 
 -10  -1   4      206.07      214.91    355.98 o 
  -9  -1   4     2182.56     1711.73    361.66 o 
  -8  -1   4      336.39      282.48    110.73 o 
  -7  -1   4     8101.85     8088.02    163.23 o 
  -6  -1   4     1350.94     1257.08    109.05 o 
  -5  -1   4    10220.38    10358.37    146.72 o 
  -4  -1   4     7642.40     7701.02    106.82 o 
  -3  -1   4     9165.39     8797.31    162.75 o 
  -2  -1   4     5292.16     5069.13     89.26 o 
  -1  -1   4     2730.60     2485.70     76.91 o 
   0  -1   4     9598.81    10256.37    109.59 o 
   1  -1   4      119.50      167.57     63.66 o 
   2  -1   4     1585.33     1501.40     56.09 o 
   3  -1   4       58.90       43.98     72.20 o 
   4  -1   4     5643.33     5842.84    206.87 o 
   5  -1   4     5912.28     6021.31    145.71 o 
   6  -1   4      292.09      668.26    184.40 o 
   7  -1   4     3265.56     3392.46    227.25 o 
   8  -1   4      249.36      270.66    205.77 o 
   9  -1   4     1535.36     1531.54    238.39 o 
  10  -1   4     1364.81     1153.15    317.16 o 
 -10   0   4      682.30      981.78    372.07 o 
  -9   0   4     1455.56     1422.02    362.61 o 
  -8   0   4      539.24      607.43    156.15 o 
  -7   0   4      902.17     1039.26    155.34 o 
  -6   0   4      326.63      560.43    110.96 o 
  -5   0   4      104.96       54.44     92.20 o 
  -4   0   4      883.45      932.35     75.47 o 
  -3   0   4     1474.76     1553.28     70.25 o 
  -2   0   4      372.38      377.07     66.89 o 
  -1   0   4      226.00      297.75     57.87 o 
   0   0   4     5757.81     5718.50     62.50 o 
   1   0   4     3415.38     3331.22     77.77 o 
   2   0   4      582.65      636.74     80.62 o 
   3   0   4     7679.29     7556.77    175.35 o 
   4   0   4       14.66        0.00    256.57 o 
   5   0   4    16339.47    16203.65    264.64 o 
   6   0   4      434.96      521.74    169.62 o 
   7   0   4     2880.77     2829.63    223.64 o 
   8   0   4       34.05      271.28    203.02 o 
   9   0   4     1178.84     1160.72    271.72 o 
 -10   1   4      238.46      130.65    360.71 o 
  -9   1   4     2163.29     2195.94    200.27 o 
  -8   1   4      430.11      420.68    161.80 o 
  -7   1   4     8173.98     8192.14    278.35 o 
  -6   1   4     1322.39     1278.12    185.56 o 
  -5   1   4    10384.89    10254.29    245.21 o 
  -4   1   4     7850.86     7879.83    211.13 o 
  -3   1   4     8440.67     8301.46    110.16 o 
  -2   1   4     5657.08     5427.72     89.11 o 
  -1   1   4     2670.44     2472.30     85.14 o 
   0   1   4     9872.88     9938.61     92.47 o 
   1   1   4       60.70      111.23     83.80 o 
   2   1   4     1673.26     1780.08     93.92 o 
   3   1   4       30.44       42.79     82.12 o 
   4   1   4     5708.62     5309.94     89.66 o 
   5   1   4     5783.17     5513.89    341.78 o 
   6   1   4      334.92      606.87    317.16 o 
   7   1   4     3393.20     3243.58    365.45 o 
   8   1   4      245.03      230.06    252.78 o 
   9   1   4     1605.87     1247.82    284.03 o 
  10   1   4     1371.14     1367.11    321.90 o 
 -10   2   4      758.34      631.48    371.13 o 
  -9   2   4      777.82      923.31    197.21 o 
  -8   2   4       20.74      135.39    214.91 o 
  -7   2   4     1268.08     1491.14    224.38 o 
  -6   2   4      318.79      444.03    186.51 o 
  -5   2   4      124.41      176.10    162.84 o 
  -4   2   4     1083.13     1042.38    164.74 o 
  -3   2   4     1691.79     1669.07     82.33 o 
  -2   2   4      526.33      542.39     67.12 o 
  -1   2   4     2836.81     2895.42     84.58 o 
   0   2   4     5955.18     6153.13     83.91 o 
   1   2   4     3242.40     3260.89     85.29 o 
   2   2   4     4855.61     4832.05     96.02 o 
   3   2   4    16939.66    16792.21    180.50 o 
   4   2   4      576.05      604.98    232.90 o 
   5   2   4    15292.33    14948.29    412.78 o 
   6   2   4     1029.68     1108.65    305.80 o 
   7   2   4      969.63      854.92    317.16 o 
   9   2   4      730.65      647.58    266.98 o 
  10   2   4       58.64       65.33    299.17 o 
 -10   3   4      562.38      505.57    354.09 o 
  -9   3   4     1693.63     1769.48    266.98 o 
  -8   3   4      974.18     1086.87    238.58 o 
  -7   3   4     5545.19     5668.21    300.12 o 
  -6   3   4     3279.64     3003.10    238.58 o 
  -5   3   4     9131.47     9276.29    284.97 o 
  -4   3   4     5783.65     5713.66    227.22 o 
  -3   3   4    14335.97    14196.83    225.33 o 
  -2   3   4    12395.19    12335.28    341.21 o 
  -1   3   4     2610.60     2606.14    141.99 o 
   0   3   4     6511.04     6628.78    107.69 o 
   1   3   4     5531.84     5485.51    104.53 o 
   2   3   4      324.27      224.42     65.65 o 
   3   3   4     5208.88     5181.32    135.44 o 
   4   3   4     3308.39     3500.15    246.16 o 
   5   3   4    10459.34    10744.71    358.82 o 
  10   3   4      933.05      978.94    332.31 o 
 -10   4   4      857.00     1007.35    284.03 o 
  -9   4   4      639.26      761.19    264.14 o 
  -8   4   4       19.66        0.00    243.32 o 
  -7   4   4     1549.69     1636.94    251.84 o 
  -6   4   4      818.23     1070.78    241.42 o 
  -5   4   4      480.28      563.32    211.13 o 
  -4   4   4     3905.70     4185.60    228.17 o 
  -3   4   4     2927.75     2927.29    118.96 o 
  -2   4   4      254.93      299.06     66.58 o 
  -1   4   4     6284.04     6323.70    147.60 o 
   0   4   4     4098.11     3884.08    156.54 o 
   1   4   4      977.79      834.27     75.16 o 
   2   4   4     2529.54     2514.17     87.93 o 
   3   4   4     6274.92     6305.28    120.99 o 
   4   4   4      418.10      380.71    120.86 o 
 -10   5   4      703.80      756.46    303.91 o 
  -9   5   4      913.55     1098.23    281.19 o 
  -8   5   4     1185.87     1129.48    276.45 o 
  -7   5   4     4016.63     4294.48    299.17 o 
  -6   5   4     2613.64     2867.72    278.35 o 
  -5   5   4     9213.28     9314.16    329.47 o 
  -4   5   4     6144.21     6179.46    271.72 o 
  -3   5   4     6981.12     6865.51    125.27 o 
  -2   5   4     9258.11     8949.67    248.52 o 
  -1   5   4    12701.10    12641.24    235.74 o 
   0   5   4     8521.95     8747.06    238.58 o 
   1   5   4    21155.59    21173.20    323.79 o 
   2   5   4     3178.10     2895.24    127.81 o 
   3   5   4     5381.22     5197.28    214.44 o 
 -10   6   4      591.30      634.33    311.48 o 
  -9   6   4      293.69      367.34    291.60 o 
  -8   6   4      619.89      527.34    271.72 o 
  -7   6   4      122.44      409.94    264.14 o 
  -6   6   4      276.68      426.99    255.62 o 
  -5   6   4      411.98      357.87    243.32 o 
  -4   6   4     1198.26     1249.71    234.79 o 
  -3   6   4     3868.03     3745.87    134.33 o 
  -2   6   4      368.94      467.17    115.79 o 
  -1   6   4     3616.26     3511.81     98.84 o 
   0   6   4     2269.82     2443.57    193.14 o 
   1   6   4     1594.68     1789.36    179.88 o 
   2   6   4       67.70        0.00    166.63 o 
   3   6   4     4902.72     4837.91    240.48 o 
   4   6   4     1049.66      977.05    198.82 o 
  -9   7   4     1213.16     1446.64    311.48 o 
  -8   7   4     1438.68     1570.66    299.17 o 
  -7   7   4     1572.11     1758.12    289.71 o 
  -6   7   4     1666.00     1668.18    287.81 o 
  -5   7   4     5058.71     5015.90    318.11 o 
  -4   7   4     3732.32     3679.09    283.08 o 
  -3   7   4     5438.75     5574.37    108.93 o 
  -2   7   4     5645.84     5630.77    159.32 o 
  -1   7   4    15452.26    15617.00    180.36 o 
   0   7   4     5901.64     5848.10    240.48 o 
   1   7   4    15252.87    14983.33    324.74 o 
   2   7   4     1755.87     1875.52    192.19 o 
   3   7   4     5666.66     5384.19    254.68 o 
   4   7   4     3595.61     3544.65    238.58 o 
  -9   8   4      222.99      441.19    326.63 o 
  -8   8   4      347.14      395.74    290.65 o 
  -7   8   4       15.47       46.39    271.72 o 
  -6   8   4     1129.01      953.38    278.35 o 
  -5   8   4      551.02      627.70    263.20 o 
  -4   8   4     1652.07     1801.67    277.40 o 
  -3   8   4     2901.63     3017.36    104.52 o 
  -2   8   4       80.42      200.42     96.42 o 
  -1   8   4     5569.30     5482.19    127.34 o 
   0   8   4     2125.25     2398.13    222.49 o 
   1   8   4     1089.70     1492.08    205.45 o 
   2   8   4     3825.81     3885.48    237.64 o 
   3   8   4     2144.00     2228.66    215.86 o 
   4   8   4      883.09      707.23    211.13 o 
  -9   9   4      815.65      791.49    331.36 o 
  -8   9   4     1645.40     1873.63    335.15 o 
  -7   9   4     1478.70     1730.67    315.27 o 
  -6   9   4      992.56     1233.62    292.55 o 
  -5   9   4     3194.89     3139.44    317.16 o 
  -4   9   4     1046.95     1152.20    282.13 o 
  -3   9   4     2200.11     2311.69    137.08 o 
  -2   9   4      920.84     1005.06     99.66 o 
  -1   9   4     5592.46     6004.67    654.68 o 
   0   9   4      740.38      901.31    219.65 o 
   1   9   4     9103.72     9438.19    316.22 o 
   2   9   4     1872.84     1964.51    230.06 o 
   3   9   4     4278.98     4597.44    268.88 o 
   4   9   4     3860.01     4186.55    266.04 o 
   5   9   4     1720.85     1660.61    218.70 o 
  -8  10   4      434.15      470.54    320.00 o 
  -7  10   4       66.27      184.62    298.23 o 
  -6  10   4      450.91      343.67    295.39 o 
  -5  10   4      497.31      575.63    284.03 o 
  -4  10   4      706.04      657.05    276.45 o 
  -3  10   4     1225.30     1210.96    129.66 o 
  -2  10   4     1463.29     1439.25    114.74 o 
  -1  10   4     1561.23     1388.43    170.25 o 
   0  10   4     1821.45     1762.93    179.95 o 
   1  10   4      932.36      860.60    225.33 o 
   2  10   4      505.47      485.68    214.91 o 
   3  10   4      378.11      396.69    217.75 o 
   4  10   4      305.47      156.21    214.91 o 
   5  10   4      468.86      302.96    205.45 o 
  -8  11   4     1251.63     1064.15    355.03 o 
  -7  11   4      563.37      844.50    320.95 o 
  -6  11   4     1463.65     1458.95    321.90 o 
  -5  11   4      523.56      650.42    290.65 o 
  -4  11   4      222.46      136.33    277.40 o 
  -3  11   4     2707.33     2773.20    226.75 o 
  -2  11   4      302.47      280.00    152.51 o 
  -1  11   4     3879.88     4209.85    200.01 o 
   0  11   4      502.37      380.66    174.02 o 
   1  11   4     7286.27     7338.70    233.81 o 
   2  11   4     1203.37     1191.02    237.64 o 
   3  11   4     5131.49     5455.19    291.60 o 
   4  11   4     1314.34     1612.32    250.89 o 
   5  11   4      979.99      859.65    221.54 o 
  -7  12   4       75.94       52.07    333.26 o 
  -6  12   4      779.44      781.07    315.27 o 
  -5  12   4      109.97      256.57    295.39 o 
  -4  12   4      279.18      235.74    284.97 o 
  -3  12   4      853.94     1031.96    287.81 o 
  -2  12   4      164.61       46.87    147.95 o 
  -1  12   4     2451.32     2571.82    190.17 o 
   0  12   4      409.91      385.08    176.13 o 
   1  12   4     1866.73     2138.14    190.39 o 
   2  12   4      208.76      243.20    171.02 o 
   3  12   4      138.66      106.05    183.22 o 
   4  12   4      489.43      297.36    190.88 o 
   5  12   4      296.47      342.72    348.41 o 
   6  12   4      369.41      350.30    362.61 o 
   7  12   4      548.41      878.59    393.85 o 
  -6  13   4      979.54     1082.14    333.26 o 
  -5  13   4      244.69      361.66    302.96 o 
  -4  13   4      287.94      216.81    293.49 o 
  -3  13   4      850.78      931.61    288.76 o 
  -2  13   4       95.34      141.49    160.23 o 
  -1  13   4     2523.99     2820.76    203.68 o 
   0  13   4      239.26      227.79    176.05 o 
   1  13   4     4414.47     4577.33    228.59 o 
   2  13   4      255.05      298.17    179.47 o 
   3  13   4     3132.56     3268.38    223.14 o 
   4  13   4     1552.26     1651.14    357.87 o 
   5  13   4     1052.46     1151.25    368.29 o 
   6  13   4      331.91      435.51    383.44 o 
  -5  14   4       64.73       18.94    325.68 o 
  -4  14   4      249.84      330.42    307.69 o 
  -3  14   4      651.93      771.60    302.96 o 
  -2  14   4        0.04        0.00    284.97 o 
  -1  14   4      988.03     1115.62    184.54 o 
   0  14   4      177.79      283.62    184.90 o 
   1  14   4     1093.99     1145.63    198.12 o 
   2  14   4      294.13      278.39    194.16 o 
   3  14   4      109.19      153.41    194.93 o 
   4  14   4      282.30      294.44    345.57 o 
   5  14   4      279.03      314.32    371.13 o 
  -4  15   4       61.31       58.70    321.90 o 
  -3  15   4      984.41     1097.29    331.36 o 
  -2  15   4      106.99      231.01    289.71 o 
  -1  15   4     1537.60     1808.30    310.54 o 
   0  15   4      186.92      300.23    188.06 o 
   1  15   4     1309.92     1463.29    217.20 o 
   2  15   4      349.00      303.81    198.57 o 
   3  15   4     1988.58     1868.89    371.13 o 
  -1  16   4      437.22      567.11    304.85 o 
   0  16   4       61.41      102.25    302.01 o 
   1  16   4      390.37      399.04    218.36 o 
  -3 -15   5      163.10      153.37    425.09 o 
  -2 -15   5      388.43        0.00    417.52 o 
  -1 -15   5       46.02      221.54    421.31 o 
   0 -15   5      553.19      556.69    428.88 o 
   1 -15   5      144.84       83.31    398.58 o 
   2 -15   5      181.94      182.37    276.19 o 
   3 -15   5      227.69      207.87    302.90 o 
  -5 -14   5     1686.51     1820.61    443.08 o 
  -4 -14   5      905.76     1091.61    427.93 o 
  -3 -14   5     1292.68     1338.68    240.82 o 
  -2 -14   5      489.45      436.33    224.87 o 
  -1 -14   5     1158.49     1263.75    235.15 o 
   0 -14   5       38.38      105.09    284.03 o 
   1 -14   5      968.53     1160.06    259.32 o 
   2 -14   5      127.94      294.12    258.25 o 
   3 -14   5     2106.97     1784.01    296.39 o 
   4 -14   5      140.10       74.79    384.38 o 
  -6 -13   5       31.14      183.67    393.85 o 
  -5 -13   5      850.50      666.19    247.04 o 
  -4 -13   5      107.53        0.00    218.74 o 
  -3 -13   5      789.16      668.09    223.42 o 
  -2 -13   5      363.83      154.94    210.73 o 
  -1 -13   5      113.93      228.29    218.94 o 
   0 -13   5       82.65      116.50    217.16 o 
   1 -13   5      522.05      448.65    241.34 o 
   2 -13   5      481.82      391.13    253.42 o 
   3 -13   5      790.05      637.07    261.48 o 
   4 -13   5      122.09       71.47    264.80 o 
   5 -13   5      627.88      443.28    276.22 o 
  -7 -12   5     2060.08     2321.44    441.19 o 
  -6 -12   5      391.12      473.38    368.29 o 
  -5 -12   5     1680.31     1637.88    391.96 o 
  -4 -12   5      759.64      680.40    260.83 o 
  -3 -12   5     2072.71     1852.55    229.41 o 
  -2 -12   5      466.43      440.15    213.31 o 
  -1 -12   5     1969.64     1990.94    226.33 o 
   0 -12   5      111.22      107.70    213.58 o 
   1 -12   5     1719.27     1751.95    238.39 o 
   2 -12   5      173.87      289.20    235.29 o 
   3 -12   5     2550.10     2656.54    260.52 o 
   4 -12   5      636.20      642.14    259.05 o 
   5 -12   5     2383.05     2434.84    342.72 o 
   6 -12   5      172.88      247.10    458.23 o 
  -7 -11   5      165.13      207.34    365.45 o 
  -6 -11   5       63.25      321.90    345.57 o 
  -5 -11   5      829.54      621.07    355.98 o 
  -4 -11   5      196.08       97.52    331.36 o 
  -3 -11   5     1004.33      956.94    210.12 o 
  -2 -11   5      408.58      478.29    199.09 o 
  -1 -11   5      891.14      616.50    201.58 o 
   0 -11   5     1063.53      781.33    219.28 o 
   1 -11   5      277.86      244.90    212.45 o 
   2 -11   5      283.43      138.87    223.22 o 
   3 -11   5     1836.99     1846.71    254.97 o 
   4 -11   5       50.09       10.31    238.85 o 
   5 -11   5     1176.67     1205.50    249.02 o 
   6 -11   5       23.86       92.78    444.97 o 
   7 -11   5      199.33      459.18    497.99 o 
  -8 -10   5       30.34      125.92    340.83 o 
  -7 -10   5     3847.94     4350.33    401.42 o 
  -6 -10   5      680.98      818.94    339.88 o 
  -5 -10   5     4933.56     4308.68    389.12 o 
  -4 -10   5     1498.32     1019.65    335.15 o 
  -3 -10   5     2176.68     2010.21    222.69 o 
  -2 -10   5     1026.26     1084.42    209.00 o 
  -1 -10   5     1075.29     1301.27    205.46 o 
   0 -10   5       13.14       11.33    195.14 o 
   1 -10   5     2102.45     2081.87    225.90 o 
   2 -10   5      547.75      497.35    223.90 o 
   3 -10   5     2822.73     2820.01    244.12 o 
   4 -10   5      969.30     1055.59    236.17 o 
   5 -10   5     4239.36     4256.94    268.88 o 
   6 -10   5      471.07      477.16    454.44 o 
   7 -10   5     2089.37     2394.34    506.51 o 
   8 -10   5       32.75       73.85    495.15 o 
  -8  -9   5      295.97      124.02    317.16 o 
  -7  -9   5      257.41      278.35    305.80 o 
  -6  -9   5      292.47      212.07    298.23 o 
  -5  -9   5      764.20      756.46    324.74 o 
  -4  -9   5      443.37      332.31    316.22 o 
  -3  -9   5     1204.11     1500.60    347.46 o 
  -2  -9   5     3048.63     3096.38    267.93 o 
  -1  -9   5      305.80      331.16    189.66 o 
   0  -9   5     1248.25     1362.31    200.75 o 
   1  -9   5      946.47      986.30    204.74 o 
   2  -9   5     1113.35     1238.01    217.14 o 
   3  -9   5     1991.81     2009.12    232.74 o 
   4  -9   5      696.43      422.36    210.30 o 
   5  -9   5      938.82      972.70    212.27 o 
   6  -9   5      235.43      506.51    441.19 o 
   7  -9   5      125.71      220.59    460.12 o 
   8  -9   5      263.25      294.44    479.06 o 
  -9  -8   5     1344.82     1296.11    406.16 o 
  -8  -8   5       82.80      134.27    230.06 o 
  -7  -8   5     3723.36     3684.12    257.67 o 
  -6  -8   5      394.93      447.81    290.65 o 
  -5  -8   5     6553.60     6121.71    391.01 o 
  -4  -8   5     1359.60     1319.77    320.95 o 
  -3  -8   5     4899.46     4477.20    359.77 o 
  -2  -8   5     1728.69     1469.46    192.17 o 
  -1  -8   5     7578.59     7642.07    242.14 o 
   0  -8   5      210.97      245.68    179.20 o 
   1  -8   5     7389.79     7260.99    244.85 o 
   2  -8   5      467.74      514.23    190.07 o 
   3  -8   5     4516.21     4481.67    115.03 o 
   4  -8   5      593.94      460.85    205.40 o 
   5  -8   5     5522.68     5271.54    292.07 o 
   6  -8   5      130.13      319.06    420.36 o 
   7  -8   5     2910.43     2365.94    495.15 o 
   8  -8   5       85.07        0.00    476.22 o 
   9  -8   5      752.70      580.36    497.05 o 
  -9  -7   5      338.21      420.36    364.50 o 
  -8  -7   5      536.52      501.78    337.99 o 
  -7  -7   5      341.34      397.51    202.55 o 
  -6  -7   5     2422.72     2325.85    226.09 o 
  -5  -7   5      371.71      365.27    199.76 o 
  -4  -7   5      944.34     1087.82    305.80 o 
  -3  -7   5     2002.55     1936.11    306.75 o 
  -2  -7   5      996.51      929.71    283.08 o 
  -1  -7   5      262.23      179.92    166.85 o 
   0  -7   5     2870.42     2974.06    186.25 o 
   1  -7   5       42.59       73.54    163.95 o 
   2  -7   5     1110.36     1203.52    187.39 o 
   3  -7   5     2536.38     2594.89    138.99 o 
   4  -7   5      671.98      768.33    130.74 o 
   5  -7   5      668.59      621.43    176.74 o 
   6  -7   5     1285.23     1182.82    157.98 o 
   7  -7   5      248.38      265.09    441.19 o 
   8  -7   5      782.79      816.10    455.39 o 
   9  -7   5      418.40      510.30    471.48 o 
  -9  -6   5     1334.79     1230.78    373.97 o 
  -8  -6   5      203.50      301.07    320.95 o 
  -7  -6   5     1636.52     2078.12    328.52 o 
  -6  -6   5      733.77      791.11    199.07 o 
  -5  -6   5     8205.92     7427.31    255.92 o 
  -4  -6   5     1535.50     1575.72    195.57 o 
  -3  -6   5     8098.37     7541.84    341.78 o 
  -2  -6   5     5104.37     4867.26    297.28 o 
  -1  -6   5    20552.29    20923.69    642.85 o 
   0  -6   5     2834.12     2958.64    167.53 o 
   1  -6   5    19884.10    19878.96    283.83 o 
   2  -6   5     1412.32     1350.91     72.09 o 
   3  -6   5     8322.48     8384.76    149.80 o 
   4  -6   5      815.95      774.41    126.51 o 
   5  -6   5     6429.66     6291.40    200.91 o 
   7  -6   5     2746.71     3356.24    479.06 o 
   8  -6   5      340.17      532.08    462.02 o 
   9  -6   5     1154.76     1355.07    244.57 o 
 -10  -5   5      598.86      628.64    378.70 o 
  -9  -5   5      486.52      522.13    214.20 o 
  -8  -5   5      928.53     1053.74    342.72 o 
  -7  -5   5      316.19      438.35    308.64 o 
  -6  -5   5     3004.06     3038.13    327.58 o 
  -5  -5   5      528.58      457.77    178.44 o 
  -4  -5   5      447.34      462.19    171.24 o 
  -3  -5   5     8403.08     8063.07    216.38 o 
  -2  -5   5     5374.37     4935.43    273.61 o 
  -1  -5   5      683.17      555.37    142.21 o 
   0  -5   5     3589.51     3457.11    162.66 o 
   1  -5   5      545.96      456.55    136.53 o 
   2  -5   5       72.02       34.05     74.84 o 
   3  -5   5     3214.11     3272.01    119.96 o 
   4  -5   5     1483.45     1674.19    168.52 o 
   5  -5   5     1670.58     1359.54    395.74 o 
   6  -5   5     1235.87     1284.03    188.50 o 
   7  -5   5      933.74     1354.59    200.51 o 
   8  -5   5     1183.05     1150.44    218.99 o 
   9  -5   5     1338.26     1254.76    234.66 o 
 -10  -4   5      326.88      486.63    385.33 o 
  -9  -4   5     1432.05     1517.10    223.37 o 
  -8  -4   5      461.42      627.37    196.42 o 
  -7  -4   5     2722.45     2678.37    346.51 o 
  -6  -4   5      701.79      817.05    298.23 o 
  -5  -4   5     6370.27     6001.47    337.04 o 
  -4  -4   5     2825.97     2337.97    176.73 o 
  -3  -4   5    12091.37    11384.03    245.21 o 
  -2  -4   5     7507.13     6825.85    302.01 o 
  -1  -4   5    34033.33    33731.58    314.54 o 
   0  -4   5      136.59      117.40    123.18 o 
   1  -4   5    22276.28    21682.16    254.97 o 
   2  -4   5     3886.31     4009.67    131.17 o 
   3  -4   5     9069.12     8640.42    179.05 o 
   4  -4   5     3593.88     3406.42    354.09 o 
   5  -4   5     8333.46     8241.56    149.97 o 
   6  -4   5      183.81      149.37    172.18 o 
   7  -4   5     1157.07     1536.04    193.65 o 
   8  -4   5      548.81      743.93    201.43 o 
   9  -4   5      734.79      823.15    225.08 o 
 -10  -3   5      714.27      813.26    388.17 o 
  -9  -3   5     1103.06     1179.37    213.99 o 
  -8  -3   5     1762.87     1977.17    206.15 o 
  -7  -3   5      434.32     1014.13    193.16 o 
  -6  -3   5     2583.40     2479.87     95.78 o 
  -5  -3   5      481.41      454.23     80.74 o 
  -4  -3   5       19.35        0.00     73.98 o 
  -3  -3   5     4229.73     4161.93    235.74 o 
  -2  -3   5     6012.59     5856.48    161.35 o 
  -1  -3   5      395.55      543.44    184.62 o 
   0  -3   5     3315.54     3195.08    385.80 o 
   1  -3   5     1498.18     1372.79     93.95 o 
   2  -3   5     1528.04     1533.84    113.15 o 
   3  -3   5     5741.19     5994.91    175.49 o 
   4  -3   5      787.73      746.09     80.64 o 
   5  -3   5        2.56        0.00    152.43 o 
   6  -3   5     2311.21     2215.86    216.81 o 
   7  -3   5      623.11      740.69    187.80 o 
   8  -3   5     1312.26     1246.83    206.98 o 
   9  -3   5     1002.27     1282.63    237.09 o 
  10  -3   5      523.66      296.33    427.93 o 
 -10  -2   5      650.35      536.81    377.75 o 
  -9  -2   5      650.33      605.72    192.75 o 
  -8  -2   5     1077.43     1316.55    196.77 o 
  -7  -2   5      636.23      809.81    104.71 o 
  -6  -2   5     1336.34     1307.43    104.07 o 
  -5  -2   5     5917.24     6132.76    124.13 o 
  -4  -2   5     1862.19     1705.10    102.60 o 
  -3  -2   5    14531.77    14246.36    179.28 o 
  -2  -2   5     6178.98     5795.81    136.40 o 
  -1  -2   5    20589.54    21395.23    720.22 o 
   0  -2   5     2731.43     2860.51    177.04 o 
   1  -2   5    18588.11    18311.41    309.01 o 
   2  -2   5     2218.34     2425.80     95.01 o 
   3  -2   5     8768.41     8729.47    100.11 o 
   4  -2   5     3300.33     3645.17    143.64 o 
   5  -2   5     3159.43     2999.12    172.32 o 
   6  -2   5      753.24      716.45     94.10 o 
   7  -2   5     1503.71     1688.19    201.17 o 
   8  -2   5      255.96      436.29    203.40 o 
   9  -2   5      969.64     1035.96    227.07 o 
  10  -2   5       91.42      194.47    236.54 o 
 -10  -1   5      544.54      365.45    355.03 o 
  -9  -1   5     1263.39     1752.44    383.44 o 
  -8  -1   5     2173.47     2185.67    232.90 o 
  -7  -1   5      465.29      717.43    115.94 o 
  -6  -1   5     6767.57     6622.60    148.82 o 
  -5  -1   5       48.45       44.35     92.72 o 
  -4  -1   5      462.56      504.20     75.13 o 
  -3  -1   5     2229.22     2398.47     83.22 o 
  -2  -1   5      767.35      662.96     66.42 o 
  -1  -1   5     1240.20     1270.95     68.42 o 
   0  -1   5      793.24      959.83     84.55 o 
   1  -1   5      373.94      499.87     72.09 o 
   2  -1   5     2505.99     2486.35    102.22 o 
   3  -1   5     8023.97     8138.15    195.96 o 
   4  -1   5     1678.34     1742.82     90.79 o 
   5  -1   5      888.60      886.04     88.27 o 
   6  -1   5     2918.30     2927.92    196.66 o 
   7  -1   5     1359.27     2006.70    207.29 o 
   8  -1   5     1600.99     1521.70    210.97 o 
   9  -1   5     1036.06     1238.02    225.45 o 
  10  -1   5      395.62      426.04    292.55 o 
 -10   0   5      818.30      720.48    379.65 o 
  -9   0   5     1175.75      977.05    363.55 o 
  -8   0   5      746.64      841.26    154.85 o 
  -7   0   5      290.47      547.58    150.14 o 
  -6   0   5      104.20      208.12    110.04 o 
  -5   0   5     4458.26     4447.09    131.09 o 
  -4   0   5       36.95        0.00     72.14 o 
  -3   0   5     7909.51     7679.64    119.84 o 
  -2   0   5      472.92      456.41     69.53 o 
  -1   0   5    20027.89    19349.06    153.78 o 
   0   0   5     1545.79     1580.11     56.53 o 
   1   0   5    12523.94    12156.00    144.82 o 
   2   0   5     7554.31     7850.27    154.59 o 
   3   0   5     8724.00     8871.15    159.50 o 
   4   0   5     7282.84     7731.54    175.08 o 
   5   0   5      998.15      898.99     67.95 o 
   6   0   5      778.22      581.26    170.07 o 
   7   0   5      896.93     1012.06    197.15 o 
   8   0   5      604.35      767.96    196.63 o 
   9   0   5      672.07      647.96    220.58 o 
  10   0   5       33.56       83.31    286.87 o 
 -10   1   5      584.61      390.06    370.18 o 
  -9   1   5     1331.08     1563.09    376.81 o 
  -8   1   5     2198.05     2053.74    181.94 o 
  -7   1   5      506.92      828.34    163.72 o 
  -6   1   5     6766.70     6936.60    312.43 o 
  -5   1   5       58.39      110.77    154.32 o 
  -4   1   5      506.21      667.83     92.27 o 
  -3   1   5     2274.75     2293.86     85.81 o 
  -2   1   5      750.38      663.05     81.19 o 
  -1   1   5     1371.34     1302.73     84.43 o 
   0   1   5      758.56      858.14     66.53 o 
   1   1   5      445.95      556.91     83.57 o 
   2   1   5     2414.87     2586.16    136.93 o 
   3   1   5     8071.90     7928.00    378.70 o 
   4   1   5     1685.80     1624.08    102.82 o 
   5   1   5      952.34     1014.92    325.68 o 
   6   1   5     2853.56     2686.89    377.75 o 
   7   1   5     1327.21     1683.68    215.86 o 
   8   1   5     1562.93     1368.18    209.91 o 
   9   1   5      975.11     1071.73    281.19 o 
  10   1   5      383.21      452.55    301.07 o 
 -10   2   5      641.34      640.01    381.54 o 
  -9   2   5      640.40      717.35    191.43 o 
  -8   2   5     1104.53     1201.21    251.36 o 
  -7   2   5      793.12      795.27    211.13 o 
  -6   2   5     1347.02     1371.85    209.23 o 
  -5   2   5     6066.46     6099.93    237.64 o 
  -4   2   5     1867.91     1849.09     99.39 o 
  -3   2   5    14601.56    14197.26    262.72 o 
  -2   2   5     6209.87     5884.87    178.49 o 
  -1   2   5    20868.08    21003.27    511.35 o 
   0   2   5     2859.90     2905.93     71.78 o 
   1   2   5    17795.51    18238.40    357.62 o 
   2   2   5     1941.89     1890.18     61.33 o 
   3   2   5     8266.55     8012.48    163.32 o 
   4   2   5     3418.14     3375.94    131.04 o 
   5   2   5     3189.12     3174.47    326.63 o 
   6   2   5      775.99      528.29    316.22 o 
   7   2   5     1662.00     2039.31    341.78 o 
   9   2   5      997.43      857.76    268.88 o 
  10   2   5       74.35      237.64    279.29 o 
 -10   3   5      746.45      664.62    381.54 o 
  -9   3   5     1040.28      960.04    205.60 o 
  -8   3   5     1749.79     1845.22    244.26 o 
  -7   3   5      461.27      751.72    213.02 o 
  -6   3   5     2649.32     2655.64    230.06 o 
  -5   3   5      405.61      324.74    187.46 o 
  -4   3   5        5.72        0.00     74.31 o 
  -3   3   5     4393.20     4640.91    104.98 o 
  -2   3   5     6192.55     6187.04    142.59 o 
  -1   3   5      381.25      468.19     80.23 o 
   0   3   5     2817.75     2948.28     79.67 o 
   1   3   5     1445.93     1350.53     86.20 o 
   2   3   5     1634.30     1726.85     72.76 o 
   3   3   5     5813.46     5974.15    164.27 o 
   4   3   5      774.15      727.11    236.69 o 
   5   3   5        0.57       39.76    271.72 o 
   6   3   5     2419.57     2214.46    316.22 o 
  10   3   5      567.46      659.89    318.11 o 
 -10   4   5      324.10      322.74    220.61 o 
  -9   4   5     1416.13     1400.25    283.08 o 
  -8   4   5      403.13      584.15    229.11 o 
  -7   4   5     2756.09     3136.60    266.98 o 
  -6   4   5      787.38      819.89    225.33 o 
  -5   4   5     6190.41     5842.42    272.67 o 
  -4   4   5     2946.88     2478.60    216.81 o 
  -3   4   5    11313.12    11322.01    331.84 o 
  -2   4   5     7507.17     7164.20    151.01 o 
  -1   4   5    32839.09    35037.46    391.96 o 
   0   4   5      166.15      148.57     69.27 o 
   1   4   5    22726.06    23448.26    668.56 o 
   2   4   5     4005.92     3920.12     91.24 o 
   3   4   5     9527.69     9354.21    172.34 o 
   4   4   5     3858.73     3865.41    153.20 o 
   5   4   5     8367.63     7579.71    320.00 o 
 -10   5   5      621.36      517.87    288.76 o 
  -9   5   5      486.82      447.81    258.46 o 
  -8   5   5      958.69      980.84    268.88 o 
  -7   5   5      246.12      628.64    249.94 o 
  -6   5   5     2905.76     2649.96    281.19 o 
  -5   5   5      549.56      636.22    228.17 o 
  -4   5   5      522.84      622.96    212.07 o 
  -3   5   5     8381.05     8145.22    110.18 o 
  -2   5   5     5341.38     5165.48    106.73 o 
  -1   5   5      665.75      604.98    167.58 o 
   0   5   5     3492.20     3625.82     71.06 o 
   1   5   5      594.34      512.14     92.31 o 
   2   5   5       82.12       38.38     76.01 o 
   3   5   5     3324.24     3351.72    110.88 o 
  -9   6   5     1245.86     1431.49    293.49 o 
  -8   6   5      206.89      245.21    270.77 o 
  -7   6   5     1693.19     1700.37    276.45 o 
  -6   6   5      763.62      927.82    257.52 o 
  -5   6   5     8188.15     8049.30    332.31 o 
  -4   6   5     1664.07     1837.65    245.21 o 
  -3   6   5     8025.38     7771.50    151.61 o 
  -2   6   5     5238.06     5176.33    153.04 o 
  -1   6   5    20082.95    20876.87    377.75 o 
   0   6   5     2860.19     3269.14    214.91 o 
   1   6   5    20331.30    21105.04    366.39 o 
   2   6   5     1439.37     1397.41    199.77 o 
   3   6   5     7982.88     7816.40    290.65 o 
   4   6   5      828.09      735.63    204.50 o 
  -9   7   5      299.46      243.32    281.19 o 
  -8   7   5      563.24      668.41    284.97 o 
  -7   7   5      325.85      416.57    256.57 o 
  -6   7   5     2623.90     2792.92    302.96 o 
  -5   7   5      507.38      478.11    256.57 o 
  -4   7   5      981.85     1178.71    259.41 o 
  -3   7   5     2093.36     2141.71     97.67 o 
  -2   7   5      948.68      858.24    133.02 o 
  -1   7   5      246.82      223.27     69.59 o 
   0   7   5     2796.02     3267.25    231.95 o 
   1   7   5       63.33      146.75    184.62 o 
   2   7   5     1113.50     1289.48    220.59 o 
   3   7   5     2572.06     2699.20    249.94 o 
   4   7   5      773.62      886.16    220.59 o 
  -9   8   5     1361.75     1723.09    348.41 o 
  -7   8   5     3803.44     3896.84    334.20 o 
  -6   8   5      430.05      601.19    266.98 o 
  -5   8   5     6417.21     6252.36    344.62 o 
  -4   8   5     1248.07     1027.23    262.25 o 
  -3   8   5     4893.97     4886.80    196.46 o 
  -2   8   5     1617.34     1630.77    133.59 o 
  -1   8   5     7691.34     8193.21    315.27 o 
   0   8   5      214.57      186.51    199.77 o 
   1   8   5     7250.58     7823.97    295.39 o 
   2   8   5      467.07      526.40    211.13 o 
   3   8   5     4542.40     4698.74    280.24 o 
   4   8   5      692.51      704.38    214.91 o 
   5   8   5     5593.86     5387.03    282.13 o 
  -8   9   5      304.71      358.82    306.75 o 
  -7   9   5      275.11      293.49    287.81 o 
  -6   9   5      288.33      305.80    281.19 o 
  -5   9   5      703.17      608.76    264.14 o 
  -4   9   5      485.96      461.07    256.57 o 
  -3   9   5     1146.96     1172.53    110.02 o 
  -2   9   5     3012.93     3012.17    158.09 o 
  -1   9   5      293.66      300.12    234.79 o 
   0   9   5     1157.53     1247.82    235.74 o 
   1   9   5      856.34      782.97    225.33 o 
   2   9   5     1092.29     1208.06    229.11 o 
   3   9   5     2003.78     2382.03    263.20 o 
   4   9   5      770.18      630.54    239.53 o 
   5   9   5     1042.20     1214.69    224.38 o 
  -8  10   5       36.15       69.11    309.59 o 
  -7  10   5     3853.85     3700.86    360.71 o 
  -6  10   5      678.43      503.67    291.60 o 
  -5  10   5     5096.42     5226.08    349.35 o 
  -4  10   5     1513.59     1350.07    277.40 o 
  -3  10   5     2295.43     2349.93    146.20 o 
  -2  10   5     1049.56      938.10    159.66 o 
  -1  10   5     1071.87     1449.48    261.30 o 
   0  10   5       12.10        0.00    232.90 o 
   1  10   5     2107.35     2202.15    254.68 o 
   2  10   5      490.36      485.68    225.33 o 
   3  10   5     2765.02     2793.87    269.82 o 
   4  10   5      974.77     1075.51    237.64 o 
   5  10   5     4101.04     3946.07    278.35 o 
  -7  11   5      167.03       93.73    307.69 o 
  -6  11   5       61.49      329.47    302.01 o 
  -5  11   5      865.31      658.94    291.60 o 
  -4  11   5      211.59      140.12    280.24 o 
  -3  11   5     1068.51     1059.42    279.29 o 
  -2  11   5      395.71      399.10    156.60 o 
  -1  11   5      837.58      664.48    170.53 o 
   0  11   5     1025.82      946.75    252.78 o 
   1  11   5      270.28      315.27    236.69 o 
   2  11   5      302.35      397.64    222.49 o 
   3  11   5     1860.73     1896.35    259.41 o 
   4  11   5       50.70       18.94    242.37 o 
   5  11   5     1226.55     1195.75    248.05 o 
  -7  12   5     2035.63     2431.26    371.13 o 
  -6  12   5      418.15      462.02    325.68 o 
  -5  12   5     1560.45     1547.00    322.84 o 
  -4  12   5      781.18      786.75    299.17 o 
  -3  12   5     2042.90     2099.90    302.01 o 
  -2  12   5      469.47      542.58    161.24 o 
  -1  12   5     1889.64     1968.17    185.75 o 
   0  12   5      103.12      167.01    169.71 o 
   1  12   5     1634.98     1709.12    196.03 o 
   2  12   5      142.10      250.89    244.26 o 
   3  12   5     2585.08     2535.41    284.03 o 
   4  12   5      655.13      536.81    252.78 o 
  -6  13   5       32.67        0.00    334.20 o 
  -5  13   5      853.19      798.11    320.95 o 
  -4  13   5      120.41       49.23    300.12 o 
  -3  13   5      746.40      706.28    296.33 o 
  -2  13   5      387.69      283.08    278.35 o 
  -1  13   5       95.88      173.09    172.80 o 
   0  13   5      119.22      113.71    178.07 o 
   1  13   5      509.86      399.08    189.53 o 
   2  13   5      510.47      557.29    196.54 o 
   3  13   5      744.19      744.78    203.33 o 
   4  13   5      138.08      135.94    208.13 o 
   5  13   5      632.57      603.08    363.55 o 
  -5  14   5     1661.13     1795.99    364.50 o 
  -4  14   5      847.67     1191.96    328.52 o 
  -3  14   5     1307.37     1315.04    320.95 o 
  -2  14   5      458.76      549.12    293.49 o 
  -1  14   5     1134.20     1297.14    192.90 o 
   0  14   5       33.21       57.75    268.88 o 
   1  14   5      973.47     1043.23    205.26 o 
   2  14   5      104.18      158.21    200.70 o 
   3  14   5     2037.53     2103.15    231.09 o 
   4  14   5      113.33       86.15    346.51 o 
  -3  15   5      161.32      195.98    313.38 o 
  -2  15   5      420.68      483.79    305.80 o 
  -1  15   5       42.00       95.62    274.56 o 
   0  15   5      632.75      699.52    212.53 o 
   1  15   5      118.55      256.42    199.49 o 
   2  15   5      223.03      157.19    208.27 o 
   3  15   5      203.31      201.66    343.67 o 
  -3 -15   6     2187.07     2043.09    462.96 o 
  -2 -15   6       41.02      164.74    430.77 o 
  -1 -15   6     1535.09     1101.07    428.88 o 
   0 -15   6       40.05      137.30    265.66 o 
   1 -15   6      930.58      848.77    266.90 o 
   2 -15   6       99.54       70.22    281.33 o 
  -4 -14   6      177.41      202.15    250.80 o 
  -3 -14   6      389.01      380.79    240.65 o 
  -2 -14   6      198.44      300.60    242.26 o 
  -1 -14   6      489.15      277.54    235.13 o 
   0 -14   6        3.00      106.65    242.22 o 
   1 -14   6      768.92      640.73    259.10 o 
   2 -14   6      100.06      170.73    257.05 o 
   3 -14   6      118.84        0.00    269.74 o 
   4 -14   6       94.01      437.40    447.81 o 
  -5 -13   6      721.55      747.46    250.43 o 
  -4 -13   6      189.67      121.35    232.69 o 
  -3 -13   6     2756.59     2906.92    264.98 o 
  -2 -13   6       54.46      122.67    216.27 o 
  -1 -13   6     4527.49     4301.48    271.26 o 
   0 -13   6      132.07      144.85    221.79 o 
   1 -13   6     2013.04     2012.60    251.40 o 
   2 -13   6       70.64      125.88    242.59 o 
   3 -13   6     1201.83     1333.71    275.03 o 
   4 -13   6      254.32       96.91    271.34 o 
   5 -13   6      699.27      835.04    480.00 o 
  -6 -12   6      162.19      302.01    375.86 o 
  -5 -12   6       27.35       23.67    371.13 o 
  -4 -12   6        3.79       11.48    214.96 o 
  -3 -12   6        0.80       24.97    213.38 o 
  -2 -12   6      355.48      518.68    220.82 o 
  -1 -12   6     1069.32      954.84    223.79 o 
   0 -12   6        2.84      141.16    217.63 o 
   1 -12   6     1078.64     1166.75    236.74 o 
   2 -12   6      638.51      528.93    235.73 o 
   3 -12   6      213.32      189.23    237.38 o 
   4 -12   6     1021.88      810.89    261.36 o 
   5 -12   6        2.74       85.78    249.22 o 
   6 -12   6      644.16      598.35    509.35 o 
  -7 -11   6      140.40      172.31    361.66 o 
  -6 -11   6      488.89      275.51    355.98 o 
  -5 -11   6     1165.69     1135.16    362.61 o 
  -4 -11   6      684.05      683.96    218.38 o 
  -3 -11   6     4265.49     4304.95    256.79 o 
  -2 -11   6       57.61       77.11    204.91 o 
  -1 -11   6     4541.58     4516.58    382.96 o 
   0 -11   6      167.74       99.51    211.63 o 
   1 -11   6     2489.60     2552.31    245.75 o 
   2 -11   6      330.92      381.04    221.86 o 
   3 -11   6     1740.40     1594.20    246.40 o 
   4 -11   6       37.13       92.92    237.65 o 
   5 -11   6      679.52      543.55    241.97 o 
   6 -11   6      812.55      224.38    468.64 o 
   7 -11   6      638.50      693.02    507.46 o 
  -8 -10   6      593.21      992.20    365.45 o 
  -7 -10   6      610.15      701.54    348.41 o 
  -6 -10   6      713.85      767.82    336.10 o 
  -5 -10   6      312.36      239.53    332.31 o 
  -4 -10   6      401.74      345.57    319.06 o 
  -3 -10   6      199.20      187.35    204.95 o 
  -2 -10   6      298.56      301.21    206.54 o 
  -1 -10   6     1010.06     1040.82    212.90 o 
   0 -10   6      275.39      259.31    205.41 o 
   1 -10   6     1120.37     1044.42    227.59 o 
   2 -10   6      394.47      464.79    218.02 o 
   3 -10   6      682.89      582.56    216.97 o 
   4 -10   6     1916.58     1652.37    235.74 o 
   5 -10   6        8.46       85.76    217.02 o 
   6 -10   6      808.99      463.91    457.28 o 
   7 -10   6      237.93      520.71    496.10 o 
  -7  -9   6      684.23      339.88    310.54 o 
  -6  -9   6      259.35      215.86    323.79 o 
  -5  -9   6     1513.75     1265.81    329.47 o 
  -4  -9   6      775.27      784.86    329.47 o 
  -3  -9   6     3629.13     3782.35    238.91 o 
  -2  -9   6      343.90      576.55    203.27 o 
  -1  -9   6     7300.06     6984.38    261.22 o 
   0  -9   6      537.13      562.18    199.49 o 
   1  -9   6     5065.68     5249.54    284.03 o 
   2  -9   6     1394.01     1332.43    223.60 o 
   3  -9   6      257.67      240.97    219.74 o 
   4  -9   6      527.29      415.35    209.70 o 
   5  -9   6      745.24      589.09    202.23 o 
   6  -9   6      369.35      518.82    458.23 o 
   7  -9   6     1370.54     1317.88    497.99 o 
   8  -9   6      765.83      875.75    502.73 o 
  -9  -8   6     1289.01     1558.36    410.89 o 
  -8  -8   6      732.83      860.60    372.07 o 
  -7  -8   6     1650.03     1929.54    249.08 o 
  -6  -8   6     1080.69     1123.80    309.59 o 
  -5  -8   6      818.11      640.01    315.27 o 
  -4  -8   6      731.66      803.79    318.11 o 
  -3  -8   6     1437.00     1217.53    317.16 o 
  -2  -8   6     1961.15     2046.39    210.14 o 
  -1  -8   6     1032.01     1066.88    195.79 o 
   0  -8   6     1185.97     1445.08    199.60 o 
   1  -8   6     2531.74     2242.28    211.19 o 
   2  -8   6      848.38      702.12    204.95 o 
   3  -8   6      811.65      969.37    201.82 o 
   4  -8   6     1079.69     1127.15    205.11 o 
   5  -8   6      114.39      113.24    184.69 o 
   6  -8   6      648.14      395.74    447.81 o 
   7  -8   6      162.89      422.25    458.23 o 
   8  -8   6      227.54      344.62    495.15 o 
  -9  -7   6      858.86     1030.07    381.54 o 
  -8  -7   6       10.29        0.00    336.10 o 
  -7  -7   6      874.96      849.24    325.68 o 
  -6  -7   6      428.60      410.58    207.77 o 
  -5  -7   6     2232.96     2115.05    316.22 o 
  -4  -7   6     1828.42     1707.94    311.48 o 
  -3  -7   6     9401.17     9159.84    400.48 o 
  -2  -7   6      390.36      405.96    180.23 o 
  -1  -7   6    12510.64    12183.38    271.44 o 
   0  -7   6      947.98     1087.87    180.15 o 
   1  -7   6     5908.97     5734.87    223.93 o 
   2  -7   6     1136.45     1176.88    195.32 o 
   3  -7   6     3198.40     3229.93    116.72 o 
   4  -7   6      961.45      941.15    149.53 o 
   5  -7   6     3653.92     3379.18    206.02 o 
   6  -7   6      463.27      560.48    439.29 o 
   7  -7   6     1480.14     1787.47    497.05 o 
   8  -7   6      622.10      544.38    481.90 o 
   9  -7   6      769.38     1066.99    530.18 o 
  -9  -6   6     1185.61     1352.91    381.54 o 
  -8  -6   6      634.17      642.85    330.42 o 
  -7  -6   6     2468.81     2561.92    347.46 o 
  -6  -6   6      772.00      921.19    299.17 o 
  -5  -6   6     1784.66     1614.80    212.77 o 
  -4  -6   6      727.36      666.62    187.60 o 
  -3  -6   6     1636.77     1599.07    283.08 o 
  -2  -6   6     7599.69     7857.11    342.72 o 
  -1  -6   6     1629.52     1605.45    171.43 o 
   0  -6   6     2859.67     3161.98    181.35 o 
   1  -6   6     3367.47     3223.15    188.06 o 
   2  -6   6      734.46      744.36     78.67 o 
   3  -6   6      982.55      885.00    107.40 o 
   4  -6   6     2056.43     1695.94    131.80 o 
   5  -6   6      102.22      108.88    416.57 o 
   6  -6   6      408.18      165.68    422.25 o 
   7  -6   6       59.50       96.57    444.97 o 
   8  -6   6      180.21      217.75    464.86 o 
   9  -6   6      276.23      455.39    481.90 o 
 -10  -5   6      138.24      161.89    391.01 o 
  -9  -5   6     1545.69     1653.95    233.84 o 
  -8  -5   6       36.03       63.43    324.74 o 
  -7  -5   6     1780.62     1687.12    336.10 o 
  -6  -5   6      216.81      304.85    286.87 o 
  -5  -5   6     4195.04     3922.40    314.32 o 
  -4  -5   6     1446.10     1549.51    184.01 o 
  -3  -5   6     3851.80     3455.86    188.94 o 
  -2  -5   6      324.05      428.88    225.33 o 
  -1  -5   6    13693.17    13794.20    348.41 o 
   0  -5   6     4632.01     4625.37    179.75 o 
   1  -5   6    10555.92    10415.04    223.12 o 
   2  -5   6     5631.79     5647.22    118.81 o 
   3  -5   6     7177.62     7082.92    147.33 o 
   4  -5   6     1856.14     1432.44    373.02 o 
   5  -5   6     9146.29     8460.19    497.99 o 
   6  -5   6     1007.31     1009.24    428.88 o 
   7  -5   6     3829.32     3562.63    494.21 o 
   8  -5   6      950.69      878.82    205.69 o 
   9  -5   6     1310.24     1481.67    482.84 o 
 -10  -4   6      206.15      236.69    387.22 o 
  -9  -4   6     1007.36     1094.73    228.62 o 
  -8  -4   6      249.10      437.89    198.54 o 
  -7  -4   6     2222.13     2221.08    334.20 o 
  -6  -4   6       18.50        0.00    286.87 o 
  -5  -4   6     5915.48     5558.39    343.67 o 
  -4  -4   6     1916.91     1964.51    249.00 o 
  -3  -4   6     8283.31     8552.03    294.44 o 
  -2  -4   6     6934.03     6590.69    182.92 o 
  -1  -4   6      229.23      318.53    137.19 o 
   0  -4   6     3646.50     3599.44    205.92 o 
   1  -4   6     3594.48     3524.37    164.18 o 
   2  -4   6      908.47      812.31    108.52 o 
   3  -4   6      660.29      924.35    140.04 o 
   4  -4   6     1480.50     1464.63    366.39 o 
   5  -4   6       12.32        0.00    111.52 o 
   6  -4   6      433.48      401.48    162.58 o 
   7  -4   6      342.98      510.44    175.43 o 
   8  -4   6      529.13      562.38    200.13 o 
   9  -4   6     1107.13      897.52    462.02 o 
 -10  -3   6      383.46      348.41    393.85 o 
  -9  -3   6     2150.72     2411.09    238.79 o 
  -8  -3   6       22.91       73.67    191.38 o 
  -7  -3   6     1884.55     2237.87    213.31 o 
  -6  -3   6      552.61      741.54     92.89 o 
  -5  -3   6     5306.70     5133.75    151.95 o 
  -4  -3   6     1647.94     1626.84    114.38 o 
  -3  -3   6     4681.43     5083.12    249.94 o 
  -2  -3   6      926.83      679.77    165.68 o 
  -1  -3   6    10525.15    11152.76    300.12 o 
   0  -3   6     7758.47     7555.10    263.20 o 
   1  -3   6    14485.90    13797.42    182.97 o 
   2  -3   6     4795.45     4754.65    146.52 o 
   3  -3   6    11894.90    11721.24    162.00 o 
   4  -3   6     3258.46     3321.34    183.20 o 
   5  -3   6     9588.01     9453.95    215.47 o 
   6  -3   6      501.38      398.97    155.55 o 
   7  -3   6     3018.86     3373.97    208.11 o 
   8  -3   6      779.42      785.36    201.37 o 
   9  -3   6     1987.49     1877.41    470.54 o 
  10  -3   6      197.38      439.29    464.86 o 
 -10  -2   6      128.71        5.68    373.97 o 
  -9  -2   6      585.95      587.08    205.79 o 
  -8  -2   6      495.48      540.17    195.13 o 
  -7  -2   6     3434.94     3580.15    131.80 o 
  -6  -2   6      620.11      661.82    104.66 o 
  -5  -2   6    16617.17    16657.29    190.63 o 
  -4  -2   6     2043.19     2035.10    109.50 o 
  -3  -2   6     4335.92     4094.67    135.64 o 
  -2  -2   6     4721.72     4689.51    137.12 o 
  -1  -2   6      866.50      782.97    126.87 o 
   0  -2   6     3840.42     3764.29    223.43 o 
   1  -2   6      301.51      305.83     74.33 o 
   2  -2   6     1852.63     1855.57    100.38 o 
   3  -2   6     3704.92     3745.29    146.72 o 
   4  -2   6     1387.03     1445.07     91.85 o 
   5  -2   6      335.59      314.77     98.05 o 
   6  -2   6      367.41      505.62    104.73 o 
   7  -2   6      308.84      295.38    170.84 o 
   8  -2   6      329.11      404.21    193.05 o 
   9  -2   6      237.61      227.22    420.36 o 
  10  -2   6      641.16      334.20    441.19 o 
 -10  -1   6      285.92      304.85    373.02 o 
  -9  -1   6     3067.07     3232.22    403.32 o 
  -8  -1   6      126.12      193.23    183.18 o 
  -7  -1   6     6214.70     6333.91    253.53 o 
  -6  -1   6     1115.99     1247.78    118.19 o 
  -5  -1   6     8114.67     8182.12    184.93 o 
  -4  -1   6     1946.44     1991.79    110.08 o 
  -3  -1   6      372.26      313.70     91.26 o 
  -2  -1   6      743.57      647.49     78.03 o 
  -1  -1   6     3141.58     3143.65    135.70 o 
   0  -1   6     2922.19     3159.20    193.22 o 
   1  -1   6     2083.70     2157.11     87.20 o 
   2  -1   6     6977.29     7233.02    150.04 o 
   3  -1   6    12257.05    12219.75    145.80 o 
   4  -1   6     4744.79     5281.16    164.06 o 
   5  -1   6    13412.74    14246.33    235.33 o 
   6  -1   6     1087.69     1284.59    247.10 o 
   7  -1   6     3164.79     3209.95    337.04 o 
   8  -1   6       15.58        4.22    191.41 o 
   9  -1   6     1252.60     1342.78    230.10 o 
  10  -1   6      133.18        0.00    426.99 o 
 -10   0   6      144.06      294.44    369.23 o 
  -9   0   6      802.07      887.11    359.77 o 
  -8   0   6      702.15      759.50    155.96 o 
  -7   0   6     2855.89     2941.06    296.81 o 
  -6   0   6       69.33       63.61    113.53 o 
  -5   0   6     9628.64     9636.92    181.00 o 
  -4   0   6     2312.13     2251.84     96.22 o 
  -3   0   6    12719.55    12648.67    283.01 o 
  -2   0   6     6727.88     6877.60    109.00 o 
  -1   0   6     5604.01     5681.09     97.35 o 
   0   0   6     1878.28     1885.01     57.85 o 
   1   0   6        5.21      212.39     74.86 o 
   2   0   6        5.08        3.92    112.43 o 
   3   0   6     1838.45     1634.18     85.60 o 
   4   0   6     2924.04     3122.21    262.72 o 
   5   0   6        2.69        6.63    150.53 o 
   6   0   6      680.11     1378.52    179.61 o 
   7   0   6      215.64      330.16    178.89 o 
   8   0   6       19.59      125.14    189.15 o 
   9   0   6      257.09      352.13    212.61 o 
 -10   1   6      295.68      283.08    369.23 o 
  -9   1   6     2962.61     3005.00    412.78 o 
  -8   1   6      131.13      121.88    160.29 o 
  -7   1   6     6231.00     6104.87    212.33 o 
  -6   1   6     1166.57     1246.09    204.97 o 
  -5   1   6     8054.44     7952.88    168.96 o 
  -4   1   6     2049.45     2143.71    113.72 o 
  -3   1   6      409.79      457.02     97.69 o 
  -2   1   6      726.61      697.57    102.56 o 
  -1   1   6     3289.98     3312.21     98.77 o 
   0   1   6     2847.50     2859.15     65.61 o 
   1   1   6     1874.23     1708.53     61.27 o 
   2   1   6     7034.88     6976.63    255.62 o 
   3   1   6    11667.87    11504.28    194.74 o 
   4   1   6     4902.53     4984.15    215.86 o 
   5   1   6    13714.63    13193.54    610.66 o 
   6   1   6     1144.16     1028.17    361.66 o 
   7   1   6     3340.17     3337.82    213.14 o 
   8   1   6       13.04        0.00    194.11 o 
   9   1   6     1216.47     1338.73    224.18 o 
 -10   2   6      128.16      257.52    378.70 o 
  -9   2   6      586.07      869.16    241.42 o 
  -8   2   6      431.52      539.31    176.70 o 
  -7   2   6     3369.98     3200.03    238.58 o 
  -6   2   6      568.12      468.64    190.30 o 
  -5   2   6    16512.67    16069.90    248.52 o 
  -4   2   6     2005.88     2086.93    112.30 o 
  -3   2   6     4326.31     4326.21    123.18 o 
  -2   2   6     4467.61     4459.36    194.11 o 
  -1   2   6      755.37      786.10     85.21 o 
   0   2   6     3964.46     4119.45     81.20 o 
   1   2   6      414.34      469.85     91.20 o 
   2   2   6     1823.52     1792.83    109.02 o 
   3   2   6     3967.39     3890.28    198.82 o 
   4   2   6     1272.25     1319.34    141.43 o 
   5   2   6      363.53      283.08    323.79 o 
   6   2   6      303.31      644.74    348.41 o 
   7   2   6      318.13      329.47    339.88 o 
   8   2   6      305.32      230.63    194.06 o 
   9   2   6      265.39      436.45    267.93 o 
 -10   3   6      404.35      323.79    380.60 o 
  -9   3   6     2097.08     2279.52    214.27 o 
  -8   3   6       16.29       11.36    216.81 o 
  -7   3   6     1905.19     2073.39    237.64 o 
  -6   3   6      586.42      641.90    221.54 o 
  -5   3   6     5328.39     5241.23    256.57 o 
  -4   3   6     1765.81     1769.97    127.81 o 
  -3   3   6     5170.12     5300.74    127.99 o 
  -2   3   6      884.91      705.21    105.71 o 
  -1   3   6    10488.11    10613.25    209.23 o 
   0   3   6     7484.56     7721.72    102.71 o 
   1   3   6    14465.02    14788.82    196.05 o 
   2   3   6     5013.86     4871.59    107.84 o 
   3   3   6    11692.69    11814.38    209.07 o 
   4   3   6     3041.90     2924.52    303.91 o 
   5   3   6     9329.38     8858.77    390.06 o 
   6   3   6      453.96      349.35    315.27 o 
   7   3   6     3115.78     3122.39    356.93 o 
 -10   4   6      209.56      420.36    382.49 o 
  -9   4   6     1006.06      976.10    261.30 o 
  -8   4   6      263.36      498.94    249.94 o 
  -7   4   6     2089.71     1746.76    241.42 o 
  -6   4   6       14.74       53.96    213.02 o 
  -5   4   6     5741.20     5312.24    271.72 o 
  -4   4   6     2095.15     2069.41     93.76 o 
  -3   4   6     8004.60     8038.14    143.51 o 
  -2   4   6     7167.77     7362.76    157.87 o 
  -1   4   6      225.21      300.20    117.06 o 
   0   4   6     3873.90     3970.66     95.66 o 
   1   4   6     3812.17     3859.66    133.49 o 
   2   4   6      895.84      843.59     76.29 o 
   3   4   6      522.16      696.55     94.08 o 
   4   4   6     1278.10     1191.84    132.90 o 
   5   4   6        7.63       83.31    272.67 o 
   6   4   6      363.71      244.26    284.03 o 
 -10   5   6      151.28      255.62    273.61 o 
  -9   5   6     1577.21     1670.07    277.40 o 
  -8   5   6       44.14       27.46    249.94 o 
  -7   5   6     1982.29     1891.61    262.25 o 
  -6   5   6      183.09      148.64    232.90 o 
  -5   5   6     4152.54     3982.05    279.29 o 
  -4   5   6     1459.28     1603.29    112.19 o 
  -3   5   6     4180.96     3948.81    122.85 o 
  -2   5   6      337.49      462.99    113.98 o 
  -1   5   6    14548.60    14509.00    322.84 o 
   0   5   6     4658.17     4840.22    104.04 o 
   1   5   6    10343.17    10437.03    150.28 o 
   2   5   6     5526.92     5517.62    117.59 o 
   3   5   6     6927.01     6806.59    136.54 o 
   4   5   6     1725.73     1644.97    140.34 o 
   5   5   6     9609.04     9141.85    335.15 o 
  -9   6   6     1145.00     1381.31    310.54 o 
  -8   6   6      593.02      613.50    269.82 o 
  -7   6   6     2448.85     2504.16    291.60 o 
  -6   6   6      735.78      612.55    255.62 o 
  -5   6   6     1867.83     1751.49    259.41 o 
  -4   6   6      783.41      643.82    119.76 o 
  -3   6   6     1630.86     1709.71    101.85 o 
  -2   6   6     7826.80     7780.33    135.68 o 
  -1   6   6     1641.74     1627.41    167.58 o 
   0   6   6     3102.41     2943.01    119.29 o 
   1   6   6     3382.22     3270.09    241.42 o 
   2   6   6      740.74      700.95     94.95 o 
   3   6   6     1002.40      941.19    138.72 o 
   4   6   6     2017.25     1995.76    249.00 o 
  -9   7   6      848.58      683.56    316.22 o 
  -8   7   6        7.13       61.54    266.98 o 
  -7   7   6      856.01      778.23    276.45 o 
  -6   7   6      386.97      522.61    259.41 o 
  -5   7   6     2251.37     2156.71    283.08 o 
  -4   7   6     1715.89     2045.93    265.09 o 
  -3   7   6     9795.51     9324.96    304.96 o 
  -2   7   6      358.01      277.70    134.45 o 
  -1   7   6    13122.38    11395.42    681.66 o 
   0   7   6      978.17     1148.41    222.49 o 
   1   7   6     5837.48     5730.70    285.92 o 
   2   7   6     1200.50     1221.31    231.95 o 
   3   7   6     2959.09     3102.51    266.04 o 
   4   7   6      856.17      699.65    238.58 o 
  -9   8   6     1296.54     1535.63    345.57 o 
  -8   8   6      707.31      930.66    306.75 o 
  -7   8   6     1591.14     1799.78    309.59 o 
  -6   8   6     1086.53      968.53    277.40 o 
  -5   8   6      762.53      657.99    268.88 o 
  -4   8   6      821.59     1009.24    266.04 o 
  -3   8   6     1451.62     1378.27    109.12 o 
  -2   8   6     2091.58     2309.70    142.82 o 
  -1   8   6      956.31      923.08    235.74 o 
   0   8   6     1146.01     1298.00    231.95 o 
   1   8   6     2571.39     2758.84    260.36 o 
   2   8   6      880.28      970.42    246.16 o 
   3   8   6      720.24      736.57    237.64 o 
   4   8   6     1024.12     1086.87    249.94 o 
   5   8   6       98.45        0.00    214.91 o 
  -8   9   6       17.38        0.00    301.07 o 
  -7   9   6      676.00      714.80    300.12 o 
  -6   9   6      252.95      239.53    269.82 o 
  -5   9   6     1361.13     1149.36    283.08 o 
  -4   9   6      816.11      900.36    268.88 o 
  -3   9   6     3593.70     3516.79    156.26 o 
  -2   9   6      339.24      388.22    107.11 o 
  -1   9   6     7352.71     7068.46    329.47 o 
   0   9   6      615.38      730.89    232.90 o 
   1   9   6     4941.82     5430.58    300.12 o 
   2   9   6     1406.43     1376.58    261.30 o 
   3   9   6      318.99      317.16    233.85 o 
   4   9   6      463.19      145.80    223.43 o 
   5   9   6      813.02      776.34    248.05 o 
  -8  10   6      580.93      672.20    330.42 o 
  -7  10   6      607.38      724.27    311.48 o 
  -6  10   6      765.78      919.30    296.33 o 
  -5  10   6      299.38      393.85    283.08 o 
  -4  10   6      457.10      321.90    269.82 o 
  -3  10   6      183.22      121.53    131.75 o 
  -2  10   6      409.62      373.02    260.36 o 
  -1  10   6      862.81      705.33    249.00 o 
   0  10   6      386.36      378.70    242.37 o 
   1  10   6     1217.22     1205.22    249.00 o 
   2  10   6      428.64      541.54    236.69 o 
   3  10   6      656.58      784.86    246.16 o 
   4  10   6     1961.53     1675.75    259.41 o 
  -6  11   6      475.12      357.87    309.59 o 
  -5  11   6     1050.67     1070.78    304.85 o 
  -4  11   6      674.98      694.92    291.60 o 
  -3  11   6     4246.42     4378.74    327.58 o 
  -2  11   6       44.92      108.10    156.16 o 
  -1  11   6     4595.22     4338.03    307.69 o 
   0  11   6      150.75       84.26    241.42 o 
   1  11   6     2489.17     2400.97    276.45 o 
   2  11   6      315.41      204.50    233.85 o 
   3  11   6     1760.93     1423.92    266.98 o 
   4  11   6       36.50       34.08    257.52 o 
   5  11   6      656.63      524.50    256.57 o 
  -6  12   6      191.52      365.45    309.59 o 
  -4  12   6        2.65       98.46    287.81 o 
  -3  12   6        3.28       54.91    266.98 o 
  -2  12   6      340.17      504.10    169.85 o 
  -1  12   6     1026.35      913.30    181.43 o 
   0  12   6        2.54      215.86    252.78 o 
   1  12   6     1082.99     1495.87    265.09 o 
   2  12   6      698.43      509.35    265.09 o 
   3  12   6      202.12      196.92    244.26 o 
   4  12   6     1049.91     1049.95    274.56 o 
  -5  13   6      729.46      657.05    332.31 o 
  -4  13   6      201.19      134.44    299.17 o 
  -3  13   6     2764.72     2707.72    337.04 o 
  -2  13   6       67.48        0.00    275.51 o 
  -1  13   6     4498.40     4575.97    262.25 o 
   0  13   6      131.55       82.37    189.46 o 
   1  13   6     1970.04     2265.84    213.14 o 
   2  13   6       68.53      281.19    267.93 o 
   3  13   6     1232.87     1737.29    302.96 o 
   4  13   6      259.97      405.21    277.40 o 
  -4  14   6      183.53      302.96    319.06 o 
  -3  14   6      396.48      385.33    316.22 o 
  -2  14   6      227.17      120.24    299.17 o 
  -1  14   6      483.11      404.26    287.81 o 
   0  14   6        5.95       21.16    196.70 o 
   1  14   6      824.29      728.58    209.07 o 
   2  14   6      126.33      137.49    206.60 o 
   3  14   6      131.18      161.75    215.84 o 
   4  14   6      110.78      354.09    366.39 o 
  -3  15   6     2188.76     2107.47    363.55 o 
  -2  15   6       41.47        0.00    308.64 o 
  -1  15   6     1515.62     1606.64    331.36 o 
   0  15   6       46.40       82.25    206.43 o 
   1  15   6      841.40      785.22    213.54 o 
   2  15   6      108.51       85.95    223.97 o 
  -1 -15   7      248.31      257.48    270.67 o 
   0 -15   7       59.77       40.38    272.95 o 
   1 -15   7      143.26      351.31    284.33 o 
  -4 -14   7       36.18        0.00    404.26 o 
  -3 -14   7      392.12      475.85    259.06 o 
  -2 -14   7      309.28      111.53    241.76 o 
  -1 -14   7      173.42       95.67    251.26 o 
   0 -14   7     1024.42     1055.00    284.50 o 
   1 -14   7      918.89      878.54    259.20 o 
   2 -14   7     1015.29      840.53    288.15 o 
   3 -14   7     1806.54     1451.42    303.57 o 
  -5 -13   7     1741.99     1845.03    275.93 o 
  -4 -13   7      215.58      183.75    245.46 o 
  -3 -13   7      962.20     1057.72    239.98 o 
  -2 -13   7       90.43      204.23    223.57 o 
  -1 -13   7      139.45       60.27    234.01 o 
   0 -13   7       67.36        2.24    236.44 o 
   1 -13   7       93.46      212.85    240.96 o 
   2 -13   7      392.26      409.70    258.63 o 
   3 -13   7       73.46       65.15    266.36 o 
   4 -13   7      325.70      380.11    276.54 o 
   5 -13   7      415.44      338.94    502.73 o 
  -6 -12   7       65.50       99.41    381.54 o 
  -5 -12   7      364.78      337.29    234.95 o 
  -4 -12   7       22.40        0.95    367.34 o 
  -3 -12   7      101.06      157.08    228.49 o 
  -2 -12   7      890.76      973.62    229.05 o 
  -1 -12   7      551.95      490.79    229.03 o 
   0 -12   7     1186.16     1148.18    239.14 o 
   1 -12   7     1115.13      995.34    243.93 o 
   2 -12   7     2197.27     1592.37    257.73 o 
   3 -12   7     1977.46     1757.95    262.18 o 
   4 -12   7      682.12      630.31    249.91 o 
   5 -12   7     1111.25     1428.65    476.22 o 
   6 -12   7      308.63      378.70    507.46 o 
  -7 -11   7     1719.02     1742.03    396.69 o 
  -6 -11   7      209.80      307.69    355.03 o 
  -5 -11   7     2129.61     2232.45    380.60 o 
  -4 -11   7      122.92       79.69    223.60 o 
  -3 -11   7     1078.50     1088.92    225.05 o 
  -2 -11   7      291.70      144.73    208.89 o 
  -1 -11   7      350.21      390.97    215.19 o 
   0 -11   7       28.73       42.14    207.09 o 
   1 -11   7      116.66      127.47    226.40 o 
   2 -11   7      808.41      718.91    226.49 o 
   3 -11   7      687.08      582.67    234.21 o 
   4 -11   7      224.29      238.77    234.32 o 
   5 -11   7      530.79      453.76    238.70 o 
   6 -11   7      144.56       57.75    493.26 o 
  -7 -10   7      466.44      679.77    361.66 o 
  -6 -10   7      492.77      310.54    325.68 o 
  -5 -10   7      355.81      316.22    331.36 o 
  -4 -10   7       87.92       36.92    315.27 o 
  -3 -10   7        6.80      264.14    327.58 o 
  -2 -10   7      994.57      781.92    210.40 o 
  -1 -10   7      376.40      429.74    209.61 o 
   0 -10   7     2416.62     2323.62    233.56 o 
   1 -10   7     1652.00     1513.41    228.35 o 
   2 -10   7     2673.51     2259.73    238.82 o 
   3 -10   7     3959.19     3868.93    261.81 o 
   4 -10   7      937.33      853.03    220.57 o 
   5 -10   7     1887.50     1778.96    237.99 o 
   6 -10   7      577.28      553.85    483.79 o 
   7 -10   7      823.47      648.53    522.61 o 
  -7  -9   7     2329.06     2028.89    369.23 o 
  -6  -9   7      239.46      175.15    304.85 o 
  -5  -9   7     2686.92     2833.63    356.93 o 
  -4  -9   7     1011.95     1044.27    333.26 o 
  -3  -9   7     1249.88     1205.19    215.11 o 
  -2  -9   7      769.48      646.07    212.70 o 
  -1  -9   7     1107.93      889.71    213.32 o 
   0  -9   7      204.63      125.60    206.99 o 
   1  -9   7      261.74      328.57    215.22 o 
   2  -9   7     1200.67     1355.21    223.49 o 
   3  -9   7      112.19       74.17    208.63 o 
   4  -9   7     1159.11     1203.60    219.79 o 
   5  -9   7      588.23      572.19    206.42 o 
   6  -9   7      316.59        0.00    465.80 o 
   7  -9   7      492.00      452.55    489.47 o 
  -8  -8   7      155.10       86.15    351.25 o 
  -7  -8   7      827.45      833.14    343.67 o 
  -6  -8   7      413.53      753.62    308.64 o 
  -5  -8   7      242.72      139.17    289.71 o 
  -4  -8   7      505.36      409.94    318.11 o 
  -3  -8   7     1948.63     1657.77    326.63 o 
  -2  -8   7      492.83      525.85    203.67 o 
  -1  -8   7     2419.01     2725.76    223.76 o 
   0  -8   7     3924.96     3973.53    229.83 o 
   1  -8   7     6761.49     6001.00    246.57 o 
   2  -8   7     2953.73     2953.71    227.67 o 
   3  -8   7     6560.82     6448.19    263.87 o 
   4  -8   7     1158.14     1259.67    207.35 o 
   5  -8   7     2732.38     2443.90    208.97 o 
   6  -8   7     1362.41     1557.41    492.31 o 
   7  -8   7      739.63     1106.76    486.63 o 
   8  -8   7      957.42      538.70    534.92 o 
  -9  -7   7     1206.77      937.29    386.28 o 
  -8  -7   7      385.04      757.40    356.93 o 
  -7  -7   7     1960.58     1760.96    358.82 o 
  -6  -7   7       95.00        0.00    294.44 o 
  -5  -7   7     2586.75     2585.58    321.90 o 
  -4  -7   7      235.91      202.61    281.19 o 
  -3  -7   7     2111.35     1961.67    317.16 o 
  -2  -7   7     1236.14     1163.69    201.10 o 
  -1  -7   7     2210.49     1910.36    202.14 o 
   0  -7   7      431.75      548.36    189.68 o 
   1  -7   7     2791.65     2791.30    205.75 o 
   2  -7   7     3608.16     3416.19    209.94 o 
   3  -7   7     1663.86     1550.28    109.23 o 
   4  -7   7      410.80      500.31    186.91 o 
   5  -7   7      763.57      632.43    408.05 o 
   6  -7   7       49.47       79.53    450.65 o 
   7  -7   7      493.42      461.07    497.05 o 
   8  -7   7      418.25      256.57    494.21 o 
  -9  -6   7      613.33      608.83    234.08 o 
  -8  -6   7      335.99      590.77    338.94 o 
  -7  -6   7      711.39     1059.42    329.47 o 
  -6  -6   7      358.09      320.00    296.33 o 
  -5  -6   7     1246.46     1357.64    298.23 o 
  -4  -6   7      989.92     1009.60    198.28 o 
  -3  -6   7     4780.37     4357.91    328.52 o 
  -2  -6   7     1398.11     1373.04    188.92 o 
  -1  -6   7     3195.27     3384.88    226.75 o 
   0  -6   7     8203.58     8280.14    361.19 o 
   1  -6   7     5423.81     4876.37    214.66 o 
   2  -6   7     3950.78     3688.03    206.69 o 
   3  -6   7     6106.64     6155.95    144.61 o 
   4  -6   7     2188.09     2130.20    394.80 o 
   5  -6   7     2813.15     2807.12    462.96 o 
   6  -6   7     1064.40     1009.24    444.03 o 
   7  -6   7     1024.92     1173.03    480.95 o 
   8  -6   7     1525.51     1629.36    512.19 o 
   9  -6   7      423.76      632.43    525.45 o 
  -9  -5   7     1385.53     1653.40    246.32 o 
  -8  -5   7      528.92      717.48    223.49 o 
  -7  -5   7     3086.14     3354.35    363.55 o 
  -6  -5   7       80.26       35.03    290.65 o 
  -5  -5   7     3480.20     2742.75    306.75 o 
  -4  -5   7      956.20      728.05    266.04 o 
  -3  -5   7     2989.75     2790.31    256.10 o 
  -2  -5   7     2227.54     2013.75    259.41 o 
  -1  -5   7     9877.64    10095.25    262.72 o 
   0  -5   7      112.24      131.07    155.55 o 
   1  -5   7     6551.51     6461.33    212.18 o 
   2  -5   7      583.09      612.48    112.05 o 
   3  -5   7     2209.97     2255.06    152.17 o 
   4  -5   7      577.12      484.74    377.75 o 
   5  -5   7     1009.67      928.22    143.15 o 
   6  -5   7      340.72      105.09    433.61 o 
   7  -5   7      219.65      272.67    465.80 o 
   8  -5   7      340.58      336.10    468.64 o 
   9  -5   7       17.35       33.14    488.52 o 
 -10  -4   7      401.36       57.75    404.26 o 
  -9  -4   7      212.12      240.21    225.43 o 
  -8  -4   7      546.66      607.31    210.18 o 
  -7  -4   7     1267.71     1506.86    207.53 o 
  -6  -4   7     2059.03     1900.13    328.52 o 
  -5  -4   7     2851.91     2667.95    310.54 o 
  -4  -4   7     2783.32     3051.39    271.72 o 
  -3  -4   7     6516.88     6847.87    290.65 o 
  -1  -4   7     9804.68    10029.91    315.27 o 
   0  -4   7     1761.62     1841.44    229.11 o 
   1  -4   7     3813.91     3833.41    266.04 o 
   2  -4   7     2127.08     2096.84    150.53 o 
   3  -4   7     2677.79     2722.19    164.46 o 
   4  -4   7     4816.28     4489.08    349.83 o 
   5  -4   7     1983.28     2115.98    149.87 o 
   6  -4   7     5162.11     4670.34    506.51 o 
   7  -4   7     1042.25     1581.42    184.05 o 
   8  -4   7     1809.08     1652.09    480.95 o 
   9  -4   7      845.67      773.50    492.31 o 
 -10  -3   7      148.39        0.00    385.33 o 
  -9  -3   7     1102.09     1298.57    229.41 o 
  -8  -3   7      299.23      479.19    206.75 o 
  -7  -3   7     1129.46     1289.48    200.64 o 
  -6  -3   7       30.89       42.00    101.69 o 
  -5  -3   7     2182.75     2416.42    123.52 o 
  -4  -3   7     1273.54     1264.20    129.47 o 
  -3  -3   7     3515.50     3643.11    236.69 o 
  -2  -3   7     8806.42     8003.86    249.00 o 
  -1  -3   7    16152.19    16656.24    367.34 o 
   0  -3   7     1287.73     1394.57    216.81 o 
   1  -3   7    14966.59    14308.29    359.77 o 
   2  -3   7      563.65      584.03     99.41 o 
   3  -3   7     3341.78     3358.75    163.51 o 
   4  -3   7     2161.68     2364.68    151.69 o 
   5  -3   7      198.87      341.78    388.17 o 
   6  -3   7      417.79      413.14    145.69 o 
   7  -3   7       32.39       45.99    155.63 o 
   8  -3   7       30.73      209.23    463.91 o 
 -10  -2   7      299.16      266.04    393.85 o 
  -9  -2   7       95.53       91.34    205.60 o 
  -8  -2   7     1854.43     1832.99    218.52 o 
  -7  -2   7      309.04      456.69    196.72 o 
  -6  -2   7     4492.54     4466.07    145.65 o 
  -5  -2   7     4260.30     4401.65    200.44 o 
  -4  -2   7     4264.55     4067.03    138.59 o 
  -3  -2   7    12664.11    12799.17    178.16 o 
  -2  -2   7     1553.57     1580.35    105.07 o 
  -1  -2   7    13233.43    12944.82    164.73 o 
   0  -2   7      956.54     1033.17    131.70 o 
   1  -2   7     3724.79     3862.18    122.14 o 
   2  -2   7     1450.20     1488.39    105.55 o 
   3  -2   7     1820.41     1791.17    145.18 o 
   4  -2   7     8213.88     8115.91    221.50 o 
   5  -2   7      714.18      635.92     99.68 o 
   6  -2   7     5907.82     6303.28    205.62 o 
   7  -2   7      548.61     1222.67    175.62 o 
   8  -2   7     2385.04     2667.95    470.54 o 
   9  -2   7     2664.39     3030.56    488.52 o 
 -10  -1   7      507.25      629.59    391.01 o 
  -9  -1   7     1042.46     1085.93    363.55 o 
  -8  -1   7      587.73      604.84    195.27 o 
  -7  -1   7      194.20      582.92    121.40 o 
  -6  -1   7      615.01      660.85    121.63 o 
  -5  -1   7      977.18     1069.98    121.62 o 
  -4  -1   7     5748.00     5922.79    239.64 o 
  -3  -1   7     2969.18     3065.40    123.45 o 
  -2  -1   7     2834.38     2745.60    115.69 o 
  -1  -1   7     9415.59     9266.27    138.24 o 
   0  -1   7      580.83      538.22    127.11 o 
   1  -1   7    10710.72    10735.15    403.48 o 
   2  -1   7     2320.54     2457.78    140.26 o 
   3  -1   7      970.95     1139.75    146.80 o 
   4  -1   7     4463.79     4551.62    106.89 o 
   5  -1   7        0.77        0.00    123.70 o 
   6  -1   7     1014.30      983.61    159.03 o 
   7  -1   7      281.84      347.00    164.17 o 
   8  -1   7      200.99      391.01    424.15 o 
   9  -1   7       59.20        0.00    435.51 o 
 -10   0   7      294.39      277.40    382.49 o 
  -9   0   7       43.37       32.19    353.14 o 
  -8   0   7     1821.79     1930.43    352.19 o 
  -7   0   7     1174.79      969.78    169.94 o 
  -6   0   7     6544.00     6551.33    174.11 o 
  -5   0   7    10293.71    10186.74    184.58 o 
  -4   0   7     8348.43     8325.03    165.03 o 
  -3   0   7     9987.78     9552.40    181.56 o 
  -2   0   7       20.89       68.83     88.85 o 
  -1   0   7     4185.10     3970.55    107.24 o 
   0   0   7     3390.70     3484.75    107.21 o 
   1   0   7      928.54      852.08    177.04 o 
   2   0   7       37.86        0.00    198.82 o 
   3   0   7      494.93      466.71     54.53 o 
   4   0   7     3621.59     3747.40    130.74 o 
   5   0   7     2226.14     1981.16    149.39 o 
   6   0   7     7484.00     8128.82    243.79 o 
   7   0   7     1133.13     1924.04    187.14 o 
   8   0   7     3327.37     3606.71    228.01 o 
   9   0   7     2718.76     2722.86    469.59 o 
 -10   1   7      519.99      573.73    384.38 o 
  -9   1   7     1007.74     1035.75    373.97 o 
  -8   1   7      598.27      593.39    166.06 o 
  -7   1   7      218.98      420.59    156.98 o 
  -6   1   7      573.58      530.14    155.25 o 
  -5   1   7     1003.44     1121.14    123.01 o 
  -4   1   7     5379.62     5285.58    133.20 o 
  -3   1   7     3100.88     3051.39    110.21 o 
  -2   1   7     2648.79     2487.07    101.58 o 
  -1   1   7     9761.91     9364.37    298.70 o 
   0   1   7      508.52      516.49     54.11 o 
   1   1   7    10423.17    10128.26    148.15 o 
   2   1   7     2478.69     2760.73    223.43 o 
   3   1   7      792.58      638.97    137.55 o 
   4   1   7     4414.17     4313.91    423.67 o 
   5   1   7        1.11        3.34    131.60 o 
   6   1   7     1006.89      810.02    165.10 o 
   7   1   7      332.29      464.54    198.34 o 
   8   1   7      199.36      125.81    189.00 o 
   9   1   7       48.54       54.91    393.85 o 
 -10   2   7      293.39      141.07    381.54 o 
  -8   2   7     1901.58     1976.61    194.68 o 
  -7   2   7      417.63      453.13    169.33 o 
  -6   2   7     4505.31     4216.84    251.84 o 
  -5   2   7     4196.02     4170.42    152.12 o 
  -4   2   7     4147.60     4082.02    143.76 o 
  -3   2   7    12882.84    13248.19    191.68 o 
  -2   2   7     1445.75     1476.83    120.60 o 
  -1   2   7    13648.23    13415.50    312.43 o 
   0   2   7      819.07      914.01     81.76 o 
   1   2   7     3905.03     4002.09    105.07 o 
   2   2   7     1563.27     1672.24    120.19 o 
   3   2   7     2074.31     1853.00    153.51 o 
   4   2   7     8378.30     8460.73    210.57 o 
   5   2   7      706.49      649.06    149.40 o 
   6   2   7     5982.33     5685.26    440.24 o 
   7   2   7      483.80      978.00    359.77 o 
   8   2   7     2482.18     2653.88    222.39 o 
   9   2   7     2656.19     2837.42    426.04 o 
 -10   3   7      169.52      366.39    375.86 o 
  -9   3   7     1141.31     1423.18    215.59 o 
  -8   3   7      347.86      292.55    227.22 o 
  -7   3   7      974.32     1295.16    228.17 o 
  -6   3   7       33.22        0.00    199.77 o 
  -5   3   7     2148.41     2059.43    129.94 o 
  -4   3   7     1177.00     1088.53    146.75 o 
  -3   3   7     3682.98     3892.66    134.67 o 
  -2   3   7     8464.03     8100.52    173.04 o 
  -1   3   7    16493.57    17319.04    424.15 o 
   0   3   7     1191.34     1381.44     88.77 o 
   1   3   7    14969.38    14930.41    154.05 o 
   2   3   7      604.61      523.35    127.69 o 
   3   3   7     3239.89     3138.91    172.67 o 
   4   3   7     2397.52     2263.72    185.41 o 
   5   3   7      182.75      302.96    332.31 o 
   6   3   7      468.14      365.45    336.10 o 
   7   3   7       38.41      104.14    332.31 o 
   8   3   7       24.04      344.62    337.04 o 
 -10   4   7      387.24      373.97    374.91 o 
  -9   4   7      198.39      244.26    236.69 o 
  -8   4   7      532.14      577.52    234.79 o 
  -7   4   7     1334.53     1359.54    249.00 o 
  -6   4   7     2300.04     2237.18    247.10 o 
  -5   4   7     3086.15     2940.69    115.40 o 
  -4   4   7     2867.45     2925.70    121.92 o 
  -3   4   7     6238.54     6384.34    212.07 o 
  -2   4   7      384.81      344.49    120.54 o 
  -1   4   7    10010.54    10212.63    300.12 o 
   0   4   7     1686.82     1766.44     90.85 o 
   1   4   7     3732.29     3751.25    139.03 o 
   2   4   7     2173.36     2266.63     89.14 o 
   3   4   7     2872.96     3133.95    111.74 o 
   4   4   7     4678.01     4097.55    300.12 o 
   5   4   7     1892.78     1801.67    317.16 o 
   6   4   7     5197.63     5366.20    359.77 o 
   7   4   7     1108.09     1454.21    327.58 o 
  -9   5   7     1460.25     1304.63    279.29 o 
  -8   5   7      520.56      764.03    261.30 o 
  -7   5   7     2962.06     2898.96    281.19 o 
  -6   5   7       73.18       62.49    239.53 o 
  -5   5   7     3274.42     2817.54    274.56 o 
  -4   5   7      822.40      859.11     95.86 o 
  -3   5   7     2859.04     2886.92    134.55 o 
  -2   5   7     2044.57     1834.67    140.33 o 
  -1   5   7     9802.02     9817.84    303.91 o 
   0   5   7      100.41      222.11     96.01 o 
   1   5   7     6374.10     6783.10    156.12 o 
   2   5   7      623.58      641.27     94.64 o 
   3   5   7     2225.60     2524.42    116.88 o 
   4   5   7      613.08      761.64    132.18 o 
   5   5   7      925.51      792.43    267.93 o 
   6   5   7      341.35      304.85    242.37 o 
  -9   6   7      654.18      724.27    284.03 o 
  -8   6   7      339.36      407.10    263.20 o 
  -7   6   7      717.06      922.14    273.61 o 
  -6   6   7      428.76      431.72    245.21 o 
  -5   6   7     1188.17     1037.64    257.52 o 
  -4   6   7      984.75      951.37     83.42 o 
  -3   6   7     4629.14     4619.87    153.52 o 
  -2   6   7     1327.48     1318.70    139.15 o 
  -1   6   7     3288.86     3516.24    262.25 o 
   0   6   7     7849.83     8191.31    160.00 o 
   1   6   7     5252.41     4889.23    134.91 o 
   2   6   7     4113.27     4028.67    118.29 o 
   3   6   7     6205.84     5997.93    139.47 o 
   4   6   7     2097.86     2041.20    172.63 o 
  -9   7   7     1217.09     1214.69    321.90 o 
  -8   7   7      437.27      520.71    287.81 o 
  -7   7   7     1833.00     2000.49    293.49 o 
  -6   7   7       70.94       16.09    247.10 o 
  -5   7   7     2592.32     2705.82    289.71 o 
  -4   7   7      207.56      181.78    244.26 o 
  -3   7   7     2279.17     2117.09    138.92 o 
  -2   7   7     1104.58      965.80    109.97 o 
  -1   7   7     2164.69     1970.72    136.69 o 
   0   7   7      431.39      436.45    227.22 o 
   1   7   7     2586.37     2790.08    266.98 o 
   2   7   7     3731.69     3534.23    283.08 o 
   3   7   7     1623.15     1342.50    263.20 o 
   4   7   7      467.13      431.72    257.52 o 
  -8   8   7      164.13      257.52    299.17 o 
  -7   8   7      861.50     1013.03    292.55 o 
  -6   8   7      474.62      627.70    273.61 o 
  -5   8   7      189.37      124.02    256.57 o 
  -4   8   7      578.23      679.77    263.20 o 
  -3   8   7     1730.36     1415.54    173.74 o 
  -2   8   7      451.73      341.45    133.47 o 
  -1   8   7     2316.04     2562.86    275.51 o 
   0   8   7     3841.68     4012.34    287.81 o 
   1   8   7     6905.95     6908.46    324.74 o 
   2   8   7     3122.00     3502.99    299.17 o 
   3   8   7     7022.19     6959.59    346.51 o 
   4   8   7     1050.38     1000.72    251.84 o 
  -8   9   7      322.88      362.61    310.54 o 
  -7   9   7     2302.04     2578.01    333.26 o 
  -6   9   7      204.51      167.58    278.35 o 
  -5   9   7     2642.98     2669.85    313.38 o 
  -4   9   7      935.11      679.77    258.46 o 
  -3   9   7     1243.91     1324.51    270.77 o 
  -2   9   7      742.96      610.66    251.84 o 
  -1   9   7     1071.69     1057.52    266.04 o 
   0   9   7      160.07      106.04    234.79 o 
   1   9   7      193.96      131.60    250.89 o 
   2   9   7     1304.35     1481.67    278.35 o 
   3   9   7       85.55       28.40    249.00 o 
   4   9   7     1216.78     1139.89    271.72 o 
   5   9   7      665.18      528.29    247.10 o 
  -7  10   7      454.20      386.28    304.85 o 
  -6  10   7      538.42      780.13    300.12 o 
  -5  10   7      268.54      200.71    274.56 o 
  -4  10   7      102.50       91.84    260.36 o 
  -3  10   7       12.45       22.72    258.46 o 
  -2  10   7      984.48      969.48    272.67 o 
  -1  10   7      418.19      427.93    256.57 o 
   0  10   7     2474.87     2518.37    284.97 o 
   1  10   7     1716.42     1618.00    273.61 o 
   2  10   7     2636.08     2388.66    278.35 o 
   3  10   7     4015.54     3991.51    323.79 o 
   4  10   7      903.27     1012.08    272.67 o 
   5  10   7     1874.63     1689.01    277.40 o 
  -7  11   7     1810.49     2239.07    360.71 o 
  -6  11   7      181.99      161.89    302.01 o 
  -5  11   7     2173.21     2063.92    330.42 o 
  -4  11   7      122.53      207.34    284.03 o 
  -3  11   7     1095.27     1300.84    285.92 o 
  -2  11   7      298.07      206.39    268.88 o 
  -1  11   7      349.50      269.82    260.36 o 
   1  11   7      138.89      231.01    249.00 o 
   2  11   7      903.54      891.84    259.41 o 
   3  11   7      702.49      381.54    276.45 o 
   4  11   7      221.04       65.33    260.36 o 
   5  11   7      530.06      517.87    279.29 o 
  -6  12   7       86.86        8.52    315.27 o 
  -5  12   7      343.75      377.75    301.07 o 
  -4  12   7       26.87      129.71    293.49 o 
  -3  12   7       65.73        0.00    282.13 o 
  -2  12   7      911.89      995.98    284.03 o 
  -1  12   7      493.02      585.09    268.88 o 
   0  12   7     1164.07     1163.56    273.61 o 
   1  12   7     1150.94     1225.10    282.13 o 
   2  12   7     2273.44     2231.50    306.75 o 
   3  12   7     2069.96     1900.13    308.64 o 
   4  12   7      695.28      680.72    271.72 o 
   5  12   7     1084.37      834.09    290.65 o 
  -5  13   7     1751.49     1631.26    345.57 o 
  -4  13   7      233.46      300.12    304.85 o 
  -3  13   7      964.60      924.98    304.85 o 
  -2  13   7      112.62      125.92    278.35 o 
  -1  13   7      128.37      137.30    187.07 o 
   0  13   7      100.97       80.95    191.80 o 
   1  13   7       93.96      132.55    266.98 o 
   2  13   7      477.86      389.12    268.88 o 
   4  13   7      332.67      373.02    297.28 o 
  -4  14   7       32.73        5.68    332.31 o 
  -3  14   7      409.21      427.93    323.79 o 
  -2  14   7      308.01       54.91    300.12 o 
  -1  14   7      209.41      342.72    302.01 o 
   0  14   7      988.58     1045.52    207.07 o 
   1  14   7      845.46      996.89    217.38 o 
   2  14   7     1007.57      974.91    226.49 o 
   3  14   7     1796.18     1790.31    337.04 o 
  -1  15   7      265.18      620.12    320.95 o 
   0  15   7       94.55      142.96    297.28 o 
   1  15   7      140.45      199.61    220.25 o 
  -3 -14   8     1491.92     1532.79    271.94 o 
  -2 -14   8      422.13      353.84    257.60 o 
  -1 -14   8     1529.61     1245.67    268.38 o 
   0 -14   8      297.33      152.90    257.07 o 
   1 -14   8     1070.88      877.13    268.39 o 
   2 -14   8      140.36       16.30    276.64 o 
  -4 -13   8       42.79        0.00    254.34 o 
  -3 -13   8      710.55      686.67    252.63 o 
  -2 -13   8       38.59       72.24    239.80 o 
  -1 -13   8      377.63      387.46    242.39 o 
   0 -13   8       34.69      120.70    250.83 o 
   1 -13   8      126.11      125.53    248.91 o 
   2 -13   8      749.20      642.51    255.07 o 
   3 -13   8      205.36      282.20    265.47 o 
   4 -13   8     1261.78      898.52    276.53 o 
  -5 -12   8      392.68      230.48    249.32 o 
  -4 -12   8     1850.34     1903.26    258.54 o 
  -3 -12   8     1660.52     1560.01    251.32 o 
  -2 -12   8     1323.82     1098.96    240.88 o 
  -1 -12   8     1653.71     1504.38    245.27 o 
   0 -12   8      529.57      286.09    228.87 o 
   1 -12   8     1363.25     1133.66    248.91 o 
   2 -12   8      382.21      308.50    236.01 o 
   3 -12   8      267.11      171.24    243.17 o 
   4 -12   8       58.21        0.00    250.97 o 
  -6 -11   8      764.59      643.79    364.50 o 
  -5 -11   8     1534.63     1454.21    379.65 o 
  -4 -11   8      131.85       18.12    222.55 o 
  -3 -11   8     1014.54      985.90    236.21 o 
  -2 -11   8      115.65       67.48    221.15 o 
  -1 -11   8      328.12      294.60    214.66 o 
   0 -11   8      339.05      269.19    221.65 o 
   1 -11   8       91.00      123.11    226.59 o 
   2 -11   8      857.11      684.36    227.54 o 
   3 -11   8       48.36       17.86    237.92 o 
   4 -11   8     1714.29     1577.20    255.93 o 
   5 -11   8      182.45       86.15    450.65 o 
   6 -11   8     2420.82     2129.25    549.12 o 
  -6 -10   8      973.03     1227.94    372.07 o 
  -5 -10   8      470.64      306.75    321.90 o 
  -4 -10   8     2039.51     1958.13    244.32 o 
  -3 -10   8     2044.95     1849.79    238.07 o 
  -2 -10   8     1108.06     1160.26    253.73 o 
  -1 -10   8     1299.08     1137.98    220.49 o 
   0 -10   8       91.45       78.12    206.65 o 
   1 -10   8      494.28      440.44    216.90 o 
   2 -10   8       41.25      157.16    323.79 o 
   3 -10   8       61.77       86.31    217.36 o 
   4 -10   8      137.76      168.68    223.97 o 
   5 -10   8      285.16      250.89    458.23 o 
   6 -10   8      696.37      857.76    504.62 o 
   7 -10   8       53.05        0.00    534.92 o 
  -6  -9   8      911.62      946.75    344.62 o 
  -5  -9   8      853.54     1272.44    338.94 o 
  -4  -9   8      544.18      569.00    321.90 o 
  -3  -9   8     1474.17     1588.82    225.32 o 
  -2  -9   8      225.04      200.22    210.93 o 
  -1  -9   8      448.85      555.70    211.96 o 
   0  -9   8      909.60      708.29    215.12 o 
   1  -9   8      114.63      263.22    209.78 o 
   2  -9   8     2293.52     2163.62    235.22 o 
   3  -9   8      464.58      354.44    214.69 o 
   4  -9   8     3106.82     2968.94    265.56 o 
   5  -9   8      929.11      867.60    209.81 o 
   6  -9   8     2298.95     2161.44    517.87 o 
   7  -9   8      423.87      578.47    535.86 o 
  -8  -8   8      144.97      189.35    361.66 o 
  -5  -8   8     1293.41     1022.49    311.48 o 
  -4  -8   8     2633.56     2251.38    337.04 o 
  -3  -8   8     1900.94     1635.35    222.42 o 
  -2  -8   8     1722.07     1601.76    218.97 o 
  -1  -8   8     3524.56     3082.03    397.64 o 
   0  -8   8      572.86      578.16    202.50 o 
   1  -8   8      999.61      965.10    212.03 o 
   2  -8   8      450.39      532.67    212.15 o 
   3  -8   8      213.88      198.59    202.76 o 
   4  -8   8     1036.71     1028.34    204.65 o 
   5  -8   8      187.53      268.88    433.61 o 
   6  -8   8      983.11      897.52    474.32 o 
   7  -8   8      204.98      682.61    518.82 o 
   8  -8   8      175.74      326.63    534.92 o 
  -8  -7   8      613.44      686.40    364.50 o 
  -7  -7   8      278.34      105.09    326.63 o 
  -6  -7   8      574.93      651.37    312.43 o 
  -4  -7   8      987.08      688.29    297.28 o 
  -3  -7   8     1002.44      698.70    295.39 o 
  -2  -7   8     1038.90     1249.70    211.19 o 
  -1  -7   8     1198.66     1116.80    203.51 o 
   0  -7   8     4987.27     4731.34    235.36 o 
   1  -7   8     1954.11     1732.56    214.19 o 
   2  -7   8     1450.76     1494.32    207.90 o 
   3  -7   8      795.98      618.63    197.53 o 
   4  -7   8     2263.00     2206.88    412.78 o 
   5  -7   8      468.63      120.24    430.77 o 
   6  -7   8     2562.44     2401.91    490.42 o 
   7  -7   8      429.55      645.69    502.73 o 
   8  -7   8     1249.19     1369.95    540.60 o 
  -9  -6   8     1461.84     1638.63    265.96 o 
  -8  -6   8      179.04      368.15    234.00 o 
  -7  -6   8     2361.47     2550.55    365.45 o 
  -6  -6   8      271.34      221.54    287.81 o 
  -5  -6   8     4302.22     4230.10    336.10 o 
  -2  -6   8     3313.44     3178.07    359.77 o 
  -1  -6   8     3259.76     3124.70    215.51 o 
   0  -6   8     2289.33     2393.56    238.11 o 
   1  -6   8     1662.08     1741.33    195.46 o 
   2  -6   8     6850.36     6667.04    395.74 o 
   3  -6   8     1348.49     1204.34    139.89 o 
   4  -6   8     2503.31     2128.30    419.41 o 
   5  -6   8     1581.36     1044.27    429.83 o 
   6  -6   8      451.37      578.47    443.08 o 
   7  -6   8      897.44      688.29    480.95 o 
   8  -6   8       80.38      306.75    531.13 o 
  -8  -5   8      209.79      251.57    213.26 o 
  -7  -5   8      169.17      233.70    210.68 o 
  -6  -5   8      207.04      388.17    297.28 o 
  -5  -5   8      758.13      617.28    282.13 o 
  -4  -5   8      772.19      778.23    272.67 o 
  -2  -5   8     3981.11     3772.81    311.48 o 
  -1  -5   8     2479.21     2871.50    285.92 o 
   0  -5   8     9234.31     9678.66    360.71 o 
   1  -5   8     6778.76     6442.66    337.04 o 
   2  -5   8     4550.77     4460.92    161.24 o 
   3  -5   8     6066.98     5702.50    189.29 o 
   4  -5   8     2405.24     2317.49    176.64 o 
   5  -5   8     1904.80     1854.55    170.55 o 
   6  -5   8     1870.15     2141.56    466.75 o 
   7  -5   8      664.83      602.14    479.06 o 
   8  -5   8      889.23      688.29    512.19 o 
   9  -5   8      212.28      362.61    539.65 o 
  -9  -4   8     2174.58     2720.29    265.21 o 
  -8  -4   8      600.00      447.00    214.05 o 
  -7  -4   8     4077.04     4264.19    258.22 o 
  -6  -4   8      765.87     1074.33    209.11 o 
  -5  -4   8     2719.97     2697.30    310.54 o 
  -4  -4   8     4194.44     3769.97    287.81 o 
  -3  -4   8     1667.58     1874.57    234.79 o 
  -1  -4   8     5125.84     4996.97    290.65 o 
   0  -4   8     2925.26     3483.11    276.45 o 
   1  -4   8     4224.13     4201.69    296.33 o 
   2  -4   8     8672.49     8364.51    194.82 o 
   3  -4   8     2625.56     2519.99    178.31 o 
   4  -4   8     3754.97     3846.17    188.72 o 
   5  -4   8     2665.39     2640.36    166.31 o 
   6  -4   8      735.51      810.42    457.28 o 
   7  -4   8     1472.68     1250.66    490.42 o 
   8  -4   8      199.25      567.11    483.79 o 
   9  -4   8      216.78      223.43    515.03 o 
  -9  -3   8      451.89      443.74    228.24 o 
  -8  -3   8      256.53      310.97    217.94 o 
  -7  -3   8       21.91       30.40    190.84 o 
  -6  -3   8      968.46     1040.76    120.91 o 
  -5  -3   8     1947.65     1937.53    131.44 o 
  -4  -3   8     2637.19     2743.06    138.24 o 
  -3  -3   8     1591.55     1493.65    166.91 o 
  -2  -3   8     6603.69     7041.01    258.46 o 
  -1  -3   8     1501.69     1480.72    243.32 o 
   0  -3   8     7681.80     8070.12    208.70 o 
   1  -3   8     4945.69     5011.30    232.90 o 
   2  -3   8     3744.42     3839.00    180.60 o 
   3  -3   8     7159.51     7268.23    216.16 o 
   4  -3   8     3681.86     3996.37    182.89 o 
   5  -3   8     1670.44     1860.37    431.72 o 
   6  -3   8     2895.94     3019.20    465.80 o 
   7  -3   8      470.57      253.73    446.87 o 
   8  -3   8      938.67     1099.18    498.94 o 
   9  -3   8      383.91      654.21    503.67 o 
 -10  -2   8      706.00      937.29    412.78 o 
  -9  -2   8     2593.90     3092.88    258.41 o 
  -8  -2   8      173.84      405.77    215.64 o 
  -7  -2   8     4951.09     5237.45    251.92 o 
  -6  -2   8      179.67      521.25    130.08 o 
  -5  -2   8     5302.41     5238.25    163.51 o 
  -4  -2   8      414.21      405.73    120.90 o 
  -3  -2   8     1213.76     1286.88    123.56 o 
  -2  -2   8     1163.03     1036.51    108.94 o 
  -1  -2   8     1746.20     1922.95    111.66 o 
   0  -2   8     4088.16     4165.97    176.64 o 
   1  -2   8     3496.18     3347.21    272.67 o 
   2  -2   8     9672.95     9134.84    216.75 o 
   3  -2   8     2442.73     2498.02    165.64 o 
   4  -2   8     3261.52     2983.22    391.96 o 
   5  -2   8     2850.89     2658.72    127.01 o 
   6  -2   8      372.54      487.13    132.41 o 
   7  -2   8     2630.82     2527.83    486.63 o 
   8  -2   8      112.89      128.76    459.18 o 
   9  -2   8      295.00      391.96    466.75 o 
 -10  -1   8      192.73        0.00    388.17 o 
  -9  -1   8       27.08      161.89    354.09 o 
  -8  -1   8      103.05      192.75    200.50 o 
  -7  -1   8       53.14       52.02    124.24 o 
  -6  -1   8      161.27      186.62    123.18 o 
  -5  -1   8     1163.93     1146.37    133.57 o 
  -4  -1   8     5003.36     4978.74    157.26 o 
  -3  -1   8      700.89      760.21    114.14 o 
  -2  -1   8    11917.48    11909.70    175.50 o 
  -1  -1   8     1098.65     1186.90     87.58 o 
   0  -1   8    11342.37    11232.20    315.74 o 
   1  -1   8     4327.07     4368.37    165.62 o 
   2  -1   8     4919.98     5054.32    180.38 o 
   3  -1   8     4491.15     4516.96    339.88 o 
   4  -1   8     2220.96     1985.34    172.31 o 
   5  -1   8     1258.84     1202.13    116.96 o 
   6  -1   8      943.39     1314.13    149.66 o 
   8  -1   8     1624.87     1754.33    470.54 o 
   9  -1   8      112.26      393.85    461.07 o 
 -10   0   8      615.70      585.09    404.26 o 
  -9   0   8     3273.43     3293.76    426.99 o 
  -8   0   8      328.79      541.54    336.10 o 
  -7   0   8     7679.93     7704.76    255.62 o 
  -6   0   8      394.63      751.41    136.16 o 
  -5   0   8     8226.30     7911.90    183.20 o 
  -4   0   8      532.12      431.81    118.79 o 
  -3   0   8       16.60       33.34    113.37 o 
  -2   0   8      162.35      181.76    101.68 o 
  -1   0   8     1440.10     1284.22     84.06 o 
   0   0   8      428.82      561.33     63.91 o 
   1   0   8     2082.58     1993.86    208.29 o 
   2   0   8     7057.23     6699.23    299.17 o 
   3   0   8     2393.74     2772.09    310.54 o 
   4   0   8     5170.03     5323.77    271.72 o 
   5   0   8     4152.91     4287.81    160.00 o 
   6   0   8       35.78      199.84    142.09 o 
   7   0   8     2349.04     2488.07    453.50 o 
   8   0   8        1.60      217.75    416.57 o 
   9   0   8      209.82      152.43    438.35 o 
 -10   1   8      190.16       49.23    393.85 o 
  -8   1   8      100.67      105.57    165.60 o 
  -7   1   8       57.56       74.24    160.04 o 
  -6   1   8      138.11      218.18    159.67 o 
  -5   1   8     1258.99     1478.97    163.52 o 
  -4   1   8     5069.28     4817.50    185.83 o 
  -3   1   8      757.96      870.31    141.74 o 
  -2   1   8    12005.14    11668.10    284.50 o 
  -1   1   8     1267.37     1353.45     94.26 o 
   0   1   8    11392.17    11549.03    137.14 o 
   1   1   8     4245.34     4181.58     98.02 o 
   2   1   8     4822.19     4640.99    257.52 o 
   3   1   8     4593.95     4624.89    328.52 o 
   4   1   8     2174.81     2016.38    212.07 o 
   5   1   8     1426.65     1365.93    201.19 o 
   6   1   8      984.63     1569.73    168.24 o 
   7   1   8       36.70       92.78    397.64 o 
   8   1   8     1768.85     2433.16    447.81 o 
 -10   2   8      714.80      854.92    415.62 o 
  -9   2   8     2648.94     3043.81    419.41 o 
  -8   2   8      177.75      434.06    181.92 o 
  -7   2   8     4820.29     5039.11    220.66 o 
  -6   2   8      219.05      497.52    193.14 o 
  -5   2   8     5512.25     5340.75    171.70 o 
  -4   2   8      496.87      655.15    204.50 o 
  -3   2   8     1322.03     1344.39    201.66 o 
  -2   2   8     1109.30     1061.31    204.50 o 
  -1   2   8     1690.41     1786.65    105.72 o 
   0   2   8     4234.91     4454.40     83.09 o 
   1   2   8     3415.94     3491.40     97.97 o 
   2   2   8     9586.56     8965.73    244.74 o 
   3   2   8     2432.89     2471.03    288.76 o 
   4   2   8     3198.39     3019.60    194.26 o 
   5   2   8     2805.54     2550.55    391.01 o 
   6   2   8      467.88      521.66    363.55 o 
   7   2   8     2537.49     2399.07    415.62 o 
   8   2   8      114.17      333.26    395.74 o 
   9   2   8      292.96      506.51    399.53 o 
  -9   3   8      415.07      369.23    363.55 o 
  -8   3   8      231.04      220.90    176.60 o 
  -7   3   8       30.21        0.00    204.50 o 
  -6   3   8      886.08      850.18    223.43 o 
  -5   3   8     1934.71     1805.33    137.43 o 
  -4   3   8     2574.52     2397.54    139.69 o 
  -3   3   8     1686.45     1720.55    136.26 o 
  -2   3   8     6547.28     6444.55    275.51 o 
  -1   3   8     1645.73     1832.24    107.07 o 
   0   3   8     7645.96     7989.52    229.65 o 
   1   3   8     4988.30     5079.29    117.34 o 
   2   3   8     3371.63     3693.23    181.94 o 
   3   3   8     7091.88     7467.99    344.62 o 
   4   3   8     3684.96     3485.22    203.28 o 
   5   3   8     1604.58     1487.35    360.71 o 
   6   3   8     2906.37     2873.40    391.96 o 
   7   3   8      469.09      385.33    336.10 o 
   8   3   8      992.74     1262.02    385.33 o 
  -9   4   8     2172.46     2470.36    231.36 o 
  -8   4   8      558.88      671.25    235.74 o 
  -7   4   8     4047.45     4086.19    284.97 o 
  -6   4   8      710.65      643.79    237.64 o 
  -5   4   8     2732.42     2705.82    258.46 o 
  -4   4   8     4240.52     3940.15    144.62 o 
  -3   4   8     1753.28     1827.44    138.92 o 
  -2   4   8     1042.40      919.30    220.59 o 
  -1   4   8     4997.69     5329.42    164.70 o 
   0   4   8     2863.53     2994.29    112.04 o 
   1   4   8     4193.53     4112.12    144.02 o 
   2   4   8     8270.87     8231.33    116.03 o 
   3   4   8     2628.44     2534.81    194.80 o 
   4   4   8     3579.19     3455.65    317.16 o 
   5   4   8     2840.49     2577.06    328.52 o 
   6   4   8      796.99      765.92    318.11 o 
   7   4   8     1435.43     1819.66    343.67 o 
  -9   5   8       95.33      171.36    276.45 o 
  -8   5   8      220.92      210.18    258.46 o 
  -7   5   8      158.48       93.73    238.58 o 
  -6   5   8      195.74      168.52    229.11 o 
  -5   5   8      818.19     1086.87    240.48 o 
  -4   5   8      771.91      809.80    114.46 o 
  -3   5   8     1724.78     1697.34    139.41 o 
  -2   5   8     3955.13     3939.44    264.14 o 
  -1   5   8     2662.82     2960.57    144.40 o 
   0   5   8     9320.93     9683.92    188.40 o 
   1   5   8     6233.70     6362.73    174.04 o 
   2   5   8     4674.36     4936.38    121.70 o 
   3   5   8     6049.57     6274.42    230.81 o 
   4   5   8     2373.57     2253.27    289.71 o 
   5   5   8     2013.16     1979.66    298.23 o 
   6   5   8     1902.62     1831.97    300.12 o 
  -9   6   8     1404.92     1427.70    314.32 o 
  -8   6   8      209.00      240.48    268.88 o 
  -7   6   8     2334.98     2406.65    290.65 o 
  -6   6   8      229.07      202.61    249.94 o 
  -5   6   8     4323.82     3884.53    301.07 o 
  -4   6   8     1991.49     1959.78    266.04 o 
  -3   6   8     3108.58     2964.91    153.74 o 
  -2   6   8     3267.99     3221.80    275.51 o 
  -1   6   8     3396.23     3208.10    136.98 o 
   0   6   8     2341.33     2402.62    121.14 o 
   1   6   8     1841.39     1850.80    132.94 o 
   2   6   8     6628.79     6743.43    140.23 o 
   3   6   8     1366.62     1489.96    114.36 o 
   4   6   8     2359.26     2396.69    188.24 o 
   5   6   8     1692.81     1396.46    249.00 o 
  -8   7   8      611.53      659.89    284.03 o 
  -7   7   8      308.15      396.69    279.29 o 
  -6   7   8      548.41      443.08    252.78 o 
  -5   7   8     1333.36     1148.41    270.77 o 
  -4   7   8      981.71     1093.50    264.14 o 
  -3   7   8      946.90      755.08    140.54 o 
  -2   7   8     1093.94      967.58    141.30 o 
  -1   7   8     1132.57     1252.03    104.28 o 
   0   7   8     5121.33     5009.40    140.59 o 
   1   7   8     1924.52     1352.85    277.87 o 
   2   7   8     1303.42     1131.45    108.97 o 
   3   7   8      729.63      768.23    133.61 o 
   4   7   8     2306.54     2147.24    287.81 o 
  -8   8   8      160.54      169.47    297.28 o 
  -7   8   8      701.84      897.52    286.87 o 
  -6   8   8     1816.41     1509.13    289.71 o 
  -5   8   8     1237.56     1048.06    274.56 o 
  -4   8   8     2815.85     2618.72    293.49 o 
  -3   8   8     1762.12     1653.98    278.35 o 
  -2   8   8     1483.51     1624.63    269.82 o 
  -1   8   8     3417.42     2560.83    337.66 o 
   0   8   8      554.36      736.57    254.68 o 
   1   8   8     1100.57     1102.97    271.72 o 
   2   8   8      481.36      760.24    268.88 o 
   3   8   8      256.15      211.13    270.77 o 
   4   8   8      948.14      700.60    258.46 o 
  -8   9   8      499.14      557.64    321.90 o 
  -7   9   8      230.43      262.25    294.44 o 
  -6   9   8      900.02      835.04    296.33 o 
  -5   9   8      922.41      660.83    271.72 o 
  -4   9   8      601.16      629.59    276.45 o 
  -3   9   8     1463.59     1194.80    277.40 o 
  -2   9   8      277.31      479.06    260.36 o 
  -1   9   8      382.89      545.33    262.25 o 
   0   9   8      980.62      752.67    266.98 o 
   1   9   8       76.57      273.61    253.73 o 
   2   9   8     2206.27     1894.45    295.39 o 
   3   9   8      452.62      505.57    280.24 o 
   4   9   8     2920.58     2682.15    292.55 o 
   5   9   8      932.80      856.81    260.36 o 
  -7  10   8      163.19      242.37    300.12 o 
  -6  10   8      975.60     1024.39    306.75 o 
  -5  10   8      521.91      302.01    280.24 o 
  -4  10   8     2107.31     2253.27    309.59 o 
  -3  10   8     2067.54     2025.11    293.49 o 
  -2  10   8     1175.13     1212.79    286.87 o 
  -1  10   8     1319.55     1060.36    264.14 o 
   0  10   8       88.05       20.83    249.94 o 
   1  10   8      463.89      456.34    250.89 o 
   2  10   8       35.63      211.13    262.25 o 
   3  10   8       56.74      184.62    261.30 o 
   4  10   8      122.78        0.00    275.51 o 
   5  10   8      290.72      356.93    267.93 o 
  -6  11   8      748.68      637.17    315.27 o 
  -5  11   8     1468.00     1540.37    321.90 o 
  -4  11   8      130.79      197.87    284.97 o 
  -3  11   8     1031.30     1058.47    290.65 o 
  -2  11   8      135.52      224.38    276.45 o 
  -1  11   8      323.36      201.66    267.93 o 
   0  11   8      338.65      363.55    270.77 o 
   1  11   8       97.54      247.10    261.30 o 
   2  11   8      905.76      481.90    270.77 o 
   3  11   8       60.96       92.78    280.24 o 
   4  11   8     1807.92     1683.33    298.23 o 
   5  11   8      155.44      110.77    277.40 o 
  -5  12   8      405.34      379.65    309.59 o 
  -4  12   8     1870.16     1999.54    332.31 o 
  -3  12   8     1569.03     1627.47    313.38 o 
  -2  12   8     1139.22     1188.18    304.85 o 
  -1  12   8     1683.48     1818.71    305.80 o 
   0  12   8      505.08      393.85    271.72 o 
   1  12   8     1390.11     1334.92    303.91 o 
   2  12   8      441.95      231.01    289.71 o 
   3  12   8      255.20      147.69    288.76 o 
   4  12   8       84.00      200.71    277.40 o 
   5  12   8       34.44       42.60    294.44 o 
  -4  13   8       41.70       17.99    305.80 o 
  -3  13   8      677.63      748.88    313.38 o 
  -2  13   8       40.50       80.47    290.65 o 
  -1  13   8      322.86      293.49    288.76 o 
   0  13   8       29.84       31.24    280.24 o 
   1  13   8      134.69       66.27    280.24 o 
   2  13   8      748.31      744.15    295.39 o 
   3  13   8      235.84      234.79    302.01 o 
   4  13   8     1263.77      849.24    320.00 o 
  -3  14   8     1500.56     1547.00    335.15 o 
  -2  14   8      414.77      683.56    322.84 o 
  -1  14   8     1550.77     1778.95    332.31 o 
   0  14   8      315.65      303.98    206.39 o 
   1  14   8     1118.09     1102.02    318.11 o 
   2  14   8      162.99        0.00    315.27 o 
  -2 -14   9      591.32      464.66    270.21 o 
  -1 -14   9      165.12      226.27    408.05 o 
   0 -14   9      154.12      128.31    266.09 o 
   1 -14   9      322.05      276.83    279.14 o 
  -4 -13   9      360.06      244.44    262.93 o 
  -3 -13   9       78.57       95.79    259.31 o 
  -2 -13   9     1451.77     1344.76    262.64 o 
  -1 -13   9      270.31      243.18    256.56 o 
   0 -13   9     2630.15     2982.49    295.15 o 
   1 -13   9      472.93      481.74    258.63 o 
   2 -13   9     1676.27     1250.04    288.37 o 
   3 -13   9      602.33      435.69    273.39 o 
  -5 -12   9      342.96      404.01    256.76 o 
  -4 -12   9      677.91      643.01    260.34 o 
  -3 -12   9        2.27       65.55    240.46 o 
  -2 -12   9     1112.71      918.48    246.11 o 
  -1 -12   9      438.46      322.46    235.00 o 
   0 -12   9      401.04      441.86    249.08 o 
   1 -12   9      768.69      552.07    252.92 o 
   2 -12   9      303.41       91.00    254.74 o 
   3 -12   9      200.29      232.71    248.96 o 
   4 -12   9      344.25      350.27    256.56 o 
  -6 -11   9      296.69      266.98    373.02 o 
  -5 -11   9      243.89      349.46    244.13 o 
  -4 -11   9      510.39      622.72    237.99 o 
  -3 -11   9       55.33       98.38    227.61 o 
  -2 -11   9     1350.91     1339.04    242.25 o 
  -1 -11   9       50.76        0.18    226.71 o 
   0 -11   9     4155.96     4047.50    275.47 o 
   1 -11   9     1071.98     1132.83    243.14 o 
   2 -11   9     2058.57     2161.10    261.78 o 
   3 -11   9      750.32      800.15    253.93 o 
   4 -11   9      665.23      760.12    246.97 o 
   5 -11   9      533.22      329.47    487.58 o 
  -5 -10   9      482.47      398.58    337.99 o 
  -4 -10   9      592.11      526.97    227.51 o 
  -3 -10   9       15.31       83.58    224.75 o 
  -2 -10   9     1713.90     1768.21    236.81 o 
  -1 -10   9      925.41      857.09    223.88 o 
   0 -10   9     1698.88     1652.62    270.77 o 
   1 -10   9      451.08      404.10    227.83 o 
   2 -10   9      638.01      384.53    230.37 o 
   3 -10   9      188.25      377.32    227.70 o 
   4 -10   9      163.72      364.48    219.53 o 
   6 -10   9      341.08      373.02    525.45 o 
  -5  -9   9      584.44      569.00    323.79 o 
  -4  -9   9      538.53      381.19    222.23 o 
  -3  -9   9     1339.33     1146.86    226.07 o 
  -2  -9   9     2509.70     2382.68    236.22 o 
  -1  -9   9       78.72       85.89    210.85 o 
   0  -9   9     2022.61     2220.07    230.91 o 
   1  -9   9      311.39      290.31    213.32 o 
   2  -9   9     2590.14     2795.47    241.68 o 
   3  -9   9      954.13      862.63    218.39 o 
   4  -9   9     2254.69     1687.12    446.87 o 
   5  -9   9     1037.90      662.73    467.70 o 
   6  -9   9      256.68      395.74    518.82 o 
   7  -9   9      222.46      407.10    533.02 o 
  -8  -8   9      272.03      162.84    380.60 o 
  -3  -8   9      113.78      179.02    206.23 o 
  -2  -8   9     1632.16     1509.42    225.93 o 
  -1  -8   9      595.38      680.84    210.93 o 
   0  -8   9      333.58      416.20    210.20 o 
   1  -8   9      511.81      552.31    208.31 o 
   2  -8   9      333.29      174.48    207.87 o 
   3  -8   9      276.80      296.33    355.98 o 
   4  -8   9      694.30      738.47    410.89 o 
   5  -8   9       60.80        0.00    444.97 o 
   6  -8   9     1299.25     1455.16    524.50 o 
   7  -8   9      195.23      513.14    524.50 o 
  -8  -7   9      948.98     1355.75    377.75 o 
  -7  -7   9     1223.26     1217.53    355.98 o 
  -6  -7   9     1129.83     1413.50    338.94 o 
  -3  -7   9     2257.56     2196.47    328.52 o 
  -2  -7   9     3061.38     2989.12    234.64 o 
  -1  -7   9     1714.25     1560.29    219.91 o 
   0  -7   9     5637.05     5755.28    253.55 o 
   1  -7   9     1432.64     1016.81    320.00 o 
   2  -7   9     3542.65     3814.47    371.13 o 
   3  -7   9     1798.00     1544.16    386.28 o 
   4  -7   9      574.89      523.55    401.42 o 
   5  -7   9      249.93      219.65    426.04 o 
   6  -7   9      931.61      635.27    492.31 o 
   7  -7   9       13.37      130.65    504.62 o 
   8  -7   9      711.65      677.88    576.57 o 
  -8  -6   9      355.93      375.69    234.13 o 
  -7  -6   9      296.35      475.27    336.10 o 
  -6  -6   9       61.04        0.00    296.33 o 
  -5  -6   9     1713.45     1754.33    297.28 o 
  -2  -6   9      397.98      497.05    283.08 o 
  -1  -6   9     1738.24     1647.35    303.91 o 
   0  -6   9      881.43      845.45    299.17 o 
   1  -6   9     1838.18     1727.83    317.16 o 
   2  -6   9     1377.34     1305.57    330.42 o 
   3  -6   9      370.77      143.91    345.57 o 
   4  -6   9     1749.10     1605.69    420.36 o 
   5  -6   9       57.38       76.60    166.57 o 
   6  -6   9     1812.47     1495.87    493.26 o 
   7  -6   9      660.31      818.94    523.55 o 
   8  -6   9      889.64      986.52    549.12 o 
  -9  -5   9      799.90      902.86    250.93 o 
  -8  -5   9     1035.98      988.69    239.38 o 
  -7  -5   9     1006.27      972.60    243.79 o 
  -6  -5   9     2598.77     2567.03    303.43 o 
  -5  -5   9     2939.39     3126.18    321.90 o 
  -4  -5   9     2602.18     2615.88    295.39 o 
  -2  -5   9     4005.02     3891.16    315.27 o 
  -1  -5   9     4421.30     4354.12    331.36 o 
   0  -5   9     5526.18     6105.61    341.78 o 
   1  -5   9     2096.86     2120.73    305.80 o 
   2  -5   9     3786.68     3740.62    366.39 o 
   3  -5   9     1043.64      992.02    179.76 o 
   4  -5   9     3703.58     3425.99    205.40 o 
   5  -5   9     1218.61     1223.37    169.75 o 
   6  -5   9     1386.81     1547.00    470.54 o 
   7  -5   9       73.97      437.40    493.26 o 
   8  -5   9     1120.37     1426.76    536.81 o 
  -9  -4   9      161.41       25.50    239.34 o 
  -8  -4   9      302.61      396.11    220.10 o 
  -7  -4   9      850.69     1034.90    222.83 o 
  -6  -4   9       20.75       35.90    190.78 o 
  -5  -4   9      690.15      801.03    199.02 o 
  -4  -4   9      316.00      370.18    262.25 o 
  -3  -4   9      237.73      241.42    226.27 o 
  -2  -4   9      713.52      716.69    266.98 o 
  -1  -4   9     2627.36     2688.78    290.65 o 
   0  -4   9     1638.80     1635.99    276.45 o 
   1  -4   9     4571.12     4460.16    330.42 o 
   2  -4   9     3217.83     3224.08    202.95 o 
   3  -4   9      603.36      527.84    169.66 o 
   4  -4   9     3867.13     3860.15    492.79 o 
   5  -4   9       70.93       42.83    144.75 o 
   6  -4   9     2053.08     1831.97    470.54 o 
   7  -4   9      311.25      349.35    481.90 o 
   8  -4   9     1314.72     1483.56    543.44 o 
  -9  -3   9      190.21      143.88    226.07 o 
  -8  -3   9     1827.35     1801.34    244.37 o 
  -7  -3   9      597.39      532.14    205.97 o 
  -6  -3   9     5473.21     5655.27    263.03 o 
  -5  -3   9     2915.01     3147.75    149.01 o 
  -4  -3   9     8705.53     9306.10    261.69 o 
  -3  -3   9     8185.35     8534.84    236.69 o 
  -2  -3   9     2685.48     2790.62    174.48 o 
  -1  -3   9     7112.39     7217.37    231.34 o 
   0  -3   9     3361.95     3418.94    193.08 o 
   1  -3   9     3468.12     3428.32    195.85 o 
   2  -3   9     2423.83     2312.61    186.29 o 
   3  -3   9      963.05      809.16    170.75 o 
   4  -3   9     2774.98     2647.19    250.42 o 
   5  -3   9      719.71      718.59    425.09 o 
   6  -3   9     2163.19     2218.24    464.86 o 
   7  -3   9       43.08      101.30    458.23 o 
   8  -3   9     2000.32     1625.58    509.35 o 
   9  -3   9      255.59      178.94    518.82 o 
  -9  -2   9      159.55      234.51    230.83 o 
  -8  -2   9      501.90      516.73    213.55 o 
  -7  -2   9      517.15      670.66    211.77 o 
  -6  -2   9      502.99      497.98    130.50 o 
  -5  -2   9      912.65      960.89    138.42 o 
  -4  -2   9      725.74      815.68    134.14 o 
  -3  -2   9      407.59      411.97    127.72 o 
  -2  -2   9     1394.61     1279.02    150.98 o 
  -1  -2   9     2730.27     2923.00    188.12 o 
   0  -2   9     1774.24     1748.86    170.50 o 
   1  -2   9     1315.14     1524.26    169.44 o 
   2  -2   9     5029.24     5258.62    470.06 o 
   3  -2   9      123.32       83.92    155.33 o 
   4  -2   9     7179.19     7080.77    445.92 o 
   5  -2   9      369.08      330.42    412.78 o 
   6  -2   9     3184.28     3016.36    482.84 o 
   7  -2   9      602.05      818.00    475.27 o 
   8  -2   9     1225.94     1215.63    484.74 o 
   9  -2   9       66.46      230.06    503.67 o 
  -9  -1   9      464.19      363.55    359.77 o 
  -8  -1   9     1483.52     1520.56    225.96 o 
  -7  -1   9      443.44      501.52    200.54 o 
  -6  -1   9     8353.06     8536.31    199.60 o 
  -5  -1   9     4736.07     4659.89    172.43 o 
  -4  -1   9    12472.67    12528.06    242.64 o 
  -3  -1   9    11144.21    11432.89    375.76 o 
  -2  -1   9     4284.66     4347.95    142.90 o 
  -1  -1   9     5300.20     4974.47    117.80 o 
   0  -1   9     2712.42     2758.95    176.29 o 
   1  -1   9      865.89     1004.43    157.97 o 
   2  -1   9      838.54      823.91    162.53 o 
   3  -1   9      175.76       70.06    297.28 o 
   4  -1   9     2352.70     2068.66    379.65 o 
   5  -1   9      228.23      104.14    409.00 o 
   6  -1   9     2550.68     2764.52    453.50 o 
   7  -1   9      136.77      200.71    460.12 o 
   8  -1   9     1803.15     2436.94    505.57 o 
   9  -1   9      702.09      537.76    490.42 o 
  -9   0   9      279.50      368.29    370.18 o 
  -8   0   9      237.77      471.48    342.72 o 
  -7   0   9       22.20      334.81    158.82 o 
  -6   0   9      821.01      716.56    139.95 o 
  -5   0   9     2530.88     2547.84    153.08 o 
  -4   0   9      990.76     1042.94    136.83 o 
  -3   0   9      912.92      882.79    127.15 o 
  -2   0   9       26.80       60.91    125.92 o 
  -1   0   9     1111.30     1147.81     91.54 o 
   0   0   9      560.97      530.87    123.08 o 
   1   0   9      814.97      848.29    225.33 o 
   2   0   9     2970.38     3034.35    281.19 o 
   3   0   9      166.53      308.64    300.12 o 
   4   0   9     8922.40     8923.15    445.92 o 
   5   0   9       13.15       33.53     87.75 o 
   6   0   9     2697.07     2255.17    446.87 o 
   7   0   9     1087.36      940.13    440.24 o 
   8   0   9     1367.10     1529.95    476.22 o 
   9   0   9      173.34      386.28    479.06 o 
  -9   1   9      489.50      428.88    369.23 o 
  -8   1   9     1485.93     1345.34    363.55 o 
  -7   1   9      457.87      490.72    164.24 o 
  -6   1   9     8070.16     8025.45    289.23 o 
  -5   1   9     4639.28     4851.81    235.74 o 
  -4   1   9    12040.79    11716.68    303.43 o 
  -3   1   9    10768.08    10994.89    231.62 o 
  -2   1   9     4233.40     4155.71    164.19 o 
  -1   1   9     5313.05     5156.97    128.11 o 
   0   1   9     2628.62     2705.86     85.55 o 
   1   1   9      836.08      872.75    160.54 o 
   2   1   9      931.39      785.81    243.32 o 
   3   1   9      159.59      248.05    306.75 o 
   4   1   9     2444.15     1941.83    299.17 o 
   5   1   9      188.20       72.85    112.39 o 
   6   1   9     2750.02     3204.76    450.65 o 
   7   1   9      134.41      179.88    422.25 o 
   8   1   9     1866.93     1876.47    443.08 o 
   9   1   9      701.57      334.20    451.60 o 
  -9   2   9      164.31      102.25    358.82 o 
  -8   2   9      500.81      575.24    185.68 o 
  -7   2   9      453.97      605.55    176.72 o 
  -6   2   9      523.34      498.36    171.39 o 
  -5   2   9      810.56      872.66    168.33 o 
  -4   2   9      675.09      574.99    160.63 o 
  -3   2   9      407.08      357.33    148.23 o 
  -2   2   9     1324.73     1255.48    140.79 o 
  -1   2   9     2722.01     2599.24     96.78 o 
   0   2   9     1756.84     1632.61     88.14 o 
   1   2   9     1354.02     1521.84     92.40 o 
   2   2   9     4833.91     4924.30    107.06 o 
   3   2   9      136.81      151.48    292.55 o 
   4   2   9     7185.23     7133.79    407.10 o 
   5   2   9      417.90      409.94    371.13 o 
   6   2   9     3335.33     3039.08    434.56 o 
   7   2   9      588.09     1083.09    411.84 o 
   8   2   9     1288.28     1587.71    442.13 o 
   9   2   9       83.90       56.81    410.89 o 
  -9   3   9      179.28       22.72    370.18 o 
  -8   3   9     1695.08     1750.52    212.18 o 
  -7   3   9      575.88      634.75    186.34 o 
  -6   3   9     5328.33     5612.36    287.81 o 
  -5   3   9     2916.78     2976.59    269.82 o 
  -4   3   9     8799.94     8747.06    321.90 o 
  -3   3   9     8248.31     8684.57    320.00 o 
  -2   3   9     2685.05     2799.55    258.46 o 
  -1   3   9     7136.38     7092.38    333.26 o 
   0   3   9     3434.82     3539.31    121.37 o 
   1   3   9     3554.90     3730.10    153.72 o 
   2   3   9     2629.19     2615.93    109.65 o 
   3   3   9      918.75      736.57    294.44 o 
   4   3   9     2791.71     2906.53    344.62 o 
   5   3   9      628.20      568.05    365.45 o 
   6   3   9     2328.88     2503.22    377.75 o 
   7   3   9       43.49      100.36    372.07 o 
   8   3   9     1982.15     2144.40    423.20 o 
   9   3   9      258.82      219.65    384.38 o 
  -9   4   9      177.26      192.51    210.28 o 
  -8   4   9      340.04      694.92    239.53 o 
  -7   4   9      832.28     1173.03    243.32 o 
  -6   4   9       24.91       71.95    231.01 o 
  -5   4   9      680.92      451.60    226.27 o 
  -4   4   9      325.93      244.08    129.39 o 
  -3   4   9      231.68      223.43    224.38 o 
  -2   4   9      696.56      606.87    236.69 o 
  -1   4   9     2857.94     3311.47    231.95 o 
   0   4   9     1614.61     1623.66    151.32 o 
   1   4   9     4921.06     4886.35    131.40 o 
   2   4   9     3115.25     3197.22    194.77 o 
   3   4   9      639.37      501.73    192.36 o 
   4   4   9     3743.09     3826.78    350.30 o 
   5   4   9      102.88        0.00    311.48 o 
   6   4   9     2034.77     2343.22    355.03 o 
   7   4   9      283.18      533.97    355.03 o 
   8   4   9     1353.88     1391.73    357.87 o 
  -9   5   9      840.75     1041.43    289.71 o 
  -8   5   9     1037.43     1144.63    282.13 o 
  -7   5   9     1010.01      967.58    251.84 o 
  -6   5   9     2441.20     2663.22    284.03 o 
  -5   5   9     2892.49     2846.89    269.82 o 
  -4   5   9     2753.54     2919.79    279.29 o 
  -3   5   9     5364.13     5777.09    304.85 o 
  -2   5   9     4066.21     4205.48    283.08 o 
  -1   5   9     4406.57     4406.44    169.18 o 
   0   5   9     5868.94     6312.41    428.41 o 
   1   5   9     2050.52     2164.48    161.18 o 
   2   5   9     4030.42     3962.02    162.42 o 
   3   5   9     1006.13      924.17     91.13 o 
   4   5   9     3740.63     3238.84    322.84 o 
   5   5   9     1134.29      939.18    301.07 o 
   6   5   9     1453.48     1541.32    304.85 o 
   7   5   9       68.87      218.70    315.27 o 
  -8   6   9      378.19      373.02    267.93 o 
  -7   6   9      270.00      441.19    257.52 o 
  -6   6   9       62.89        0.00    241.42 o 
  -5   6   9     1590.39     1868.89    268.88 o 
  -4   6   9       29.27        0.00    245.21 o 
  -3   6   9      304.87      560.48    245.21 o 
  -2   6   9      483.95      407.10    246.16 o 
  -1   6   9     1749.15     1812.94    139.34 o 
   0   6   9      913.85      956.80    132.26 o 
   1   6   9     1877.81     2166.36    157.38 o 
   2   6   9     1219.57     1126.39    108.70 o 
   3   6   9      413.92      444.21    178.79 o 
   4   6   9     1690.65     1633.15    194.77 o 
   5   6   9       69.12        0.00    243.32 o 
   6   6   9     1854.43     1697.53    291.60 o 
  -8   7   9      983.46      903.20    304.85 o 
  -7   7   9     1299.54     1225.10    287.81 o 
  -6   7   9     1159.57     1219.42    279.29 o 
  -5   7   9     1963.11     1937.06    284.97 o 
  -4   7   9      963.36      881.43    263.20 o 
  -3   7   9     2170.61     1887.83    278.35 o 
  -2   7   9     3083.38     2706.77    286.87 o 
  -1   7   9     1719.44     1730.02    125.38 o 
   0   7   9     5777.09     6284.82    182.25 o 
   1   7   9     1455.66     1359.47    122.44 o 
   2   7   9     3496.13     3479.98    158.62 o 
   3   7   9     1799.30     1711.44    162.36 o 
   4   7   9      438.05      489.54    159.43 o 
  -8   8   9      311.33      291.60    302.96 o 
  -7   8   9      168.85       97.52    284.97 o 
  -6   8   9      130.92        0.00    275.51 o 
  -5   8   9      178.23      336.10    264.14 o 
  -4   8   9      708.40      884.27    266.04 o 
  -3   8   9      125.33        0.00    245.21 o 
  -2   8   9     1755.06     1690.90    283.08 o 
  -1   8   9      611.17      550.03    112.66 o 
   0   8   9      344.55      354.09    266.04 o 
   1   8   9      526.56      514.09    268.88 o 
   2   8   9      254.22      122.13    274.56 o 
   3   8   9      255.83      128.76    265.09 o 
   4   8   9      586.44      671.25    279.29 o 
  -7   9   9     1291.77     1299.89    323.79 o 
  -6   9   9      609.65      691.13    298.23 o 
  -5   9   9      557.15      513.14    282.13 o 
  -4   9   9      525.96      546.28    277.40 o 
  -3   9   9     1225.29     1231.73    286.87 o 
  -2   9   9     2461.54     2231.50    296.33 o 
  -1   9   9       62.79       86.15    249.00 o 
   0   9   9     1956.74     2037.41    295.39 o 
   1   9   9      225.69      231.01    268.88 o 
   2   9   9     2549.59     2649.96    320.00 o 
   3   9   9     1022.56     1177.76    295.39 o 
   4   9   9     2104.57     2071.50    310.54 o 
   5   9   9     1049.14      954.33    281.19 o 
  -7  10   9       61.96        0.00    319.06 o 
  -6  10   9        0.26      305.80    311.48 o 
  -5  10   9      493.62      423.20    293.49 o 
  -4  10   9      562.79      664.62    282.13 o 
  -3  10   9       20.82       82.37    272.67 o 
  -2  10   9     1687.77     1851.85    304.85 o 
  -1  10   9     1019.62      728.05    278.35 o 
   0  10   9     1686.95     1558.36    294.44 o 
   1  10   9      460.52      442.13    271.72 o 
   2  10   9      676.66      444.03    273.61 o 
   3  10   9      191.65        0.00    280.24 o 
   4  10   9      178.17        0.00    271.72 o 
   5  10   9       36.80      106.98    284.03 o 
  -6  11   9      261.51      354.09    324.74 o 
  -5  11   9      285.17      134.44    302.01 o 
  -4  11   9      440.09      248.05    288.76 o 
  -3  11   9       36.58        0.00    285.92 o 
  -2  11   9     1243.95     1388.89    303.91 o 
  -1  11   9       62.79      199.77    274.56 o 
   0  11   9     4153.69     4498.97    352.19 o 
   1  11   9     1041.90      972.32    294.44 o 
   2  11   9     2168.69     2123.57    320.95 o 
   3  11   9      722.72      981.78    303.91 o 
   4  11   9      736.43      577.52    300.12 o 
   5  11   9      515.43      591.72    288.76 o 
  -5  12   9      364.41      243.32    321.90 o 
  -4  12   9      700.71      786.75    320.95 o 
  -3  12   9        1.12      262.25    303.91 o 
  -2  12   9     1165.06     1343.44    315.27 o 
  -1  12   9      365.35       53.96    285.92 o 
   0  12   9      388.37      350.30    294.44 o 
   1  12   9      736.96      739.41    308.64 o 
   2  12   9      307.21       37.87    294.44 o 
   3  12   9      260.65      268.88    302.96 o 
   4  12   9      338.69      399.53    312.43 o 
  -4  13   9      428.15      469.59    331.36 o 
  -3  13   9       66.59      190.30    318.11 o 
  -2  13   9     1399.52     1321.67    328.52 o 
  -1  13   9      265.62      293.49    296.33 o 
   0  13   9     2626.53     3064.64    357.87 o 
   1  13   9      470.26      707.23    313.38 o 
   2  13   9     1662.37     1465.57    353.14 o 
   3  13   9      613.94      596.45    345.57 o 
  -2  14   9      581.24      396.69    336.10 o 
  -1  14   9      176.98       19.88    317.16 o 
   0  14   9      146.52      266.04    326.63 o 
   1  14   9      272.70      426.04    329.47 o 
  -3 -13  10      203.80      228.63    270.14 o 
  -2 -13  10      293.81      186.83    261.31 o 
  -1 -13  10      510.41      512.72    262.97 o 
   0 -13  10       93.67        0.00    385.33 o 
   1 -13  10      305.51      450.35    266.68 o 
   2 -13  10      310.53      149.17    271.64 o 
  -4 -12  10     1472.85     1537.21    273.97 o 
  -3 -12  10      701.05      515.43    257.23 o 
  -2 -12  10      769.33      706.38    254.68 o 
  -1 -12  10      399.45      388.35    248.00 o 
   0 -12  10      503.23      349.83    248.37 o 
   1 -12  10        9.80       92.78    325.68 o 
   2 -12  10     1035.61      971.81    260.15 o 
   3 -12  10      119.27       18.65    267.98 o 
   4 -12  10     1476.78     1175.87    500.83 o 
  -5 -11  10        6.55       36.57    253.24 o 
  -4 -11  10      357.71      325.22    240.93 o 
  -3 -11  10      301.23      249.81    237.12 o 
  -2 -11  10      203.82      262.22    236.53 o 
  -1 -11  10      496.76      586.33    238.97 o 
   0 -11  10      100.89       80.85    230.50 o 
   1 -11  10      110.26       98.33    238.30 o 
   2 -11  10      490.30      316.77    242.44 o 
   3 -11  10      151.50       58.31    230.13 o 
   4 -11  10      733.43      378.70    456.34 o 
   5 -11  10       28.64        0.00    504.62 o 
  -5 -10  10     1031.62     1240.25    364.50 o 
  -4 -10  10     1828.69     1817.90    256.70 o 
  -3 -10  10     1343.38     1195.61    242.34 o 
  -2 -10  10     1271.71     1328.08    237.99 o 
  -1 -10  10      345.11      372.81    231.24 o 
   0 -10  10     1277.60     1244.06    240.16 o 
   1 -10  10      598.83      560.66    228.61 o 
   2 -10  10     1688.19     1500.68    242.84 o 
   3 -10  10      284.70        0.00    391.01 o 
   4 -10  10     2650.18     2784.40    479.06 o 
   5 -10  10      237.90      570.89    483.79 o 
  -4  -9  10     1847.57     1611.37    343.67 o 
  -3  -9  10       24.49        0.00    222.23 o 
  -2  -9  10      519.83      552.32    219.18 o 
  -1  -9  10      217.04      259.14    220.57 o 
   0  -9  10      971.50      646.99    222.88 o 
   1  -9  10      895.18      564.67    215.05 o 
   2  -9  10     2090.21     1849.01    389.12 o 
   3  -9  10       36.96       83.31    372.07 o 
   4  -9  10      483.33      723.32    440.24 o 
   5  -9  10       50.16       24.62    473.38 o 
   6  -9  10      423.23       91.84    530.18 o 
  -3  -8  10     1593.91     1417.29    319.06 o 
  -2  -8  10     2218.56     2506.06    338.94 o 
  -1  -8  10      505.53      289.71    308.64 o 
   0  -8  10     1789.31     1841.44    337.99 o 
   1  -8  10     1033.85     1142.73    347.46 o 
   2  -8  10     2170.75     1863.21    372.07 o 
   3  -8  10     1104.22     1174.92    390.06 o 
   4  -8  10     2826.35     2827.95    453.50 o 
   5  -8  10      270.21      707.23    464.86 o 
   6  -8  10     1645.77     2141.56    540.60 o 
  -8  -7  10        7.81        7.57    373.02 o 
  -7  -7  10      691.11      559.53    350.30 o 
  -3  -7  10      104.03       76.69    292.55 o 
  -2  -7  10      939.37     1111.49    309.59 o 
  -1  -7  10      367.42      325.68    305.80 o 
   0  -7  10      334.83      326.63    297.28 o 
   1  -7  10     1371.91     1222.26    337.99 o 
   2  -7  10     2065.62     1836.70    365.45 o 
   3  -7  10       51.50      209.23    356.93 o 
   4  -7  10     1565.68     1618.00    428.88 o 
   5  -7  10      346.57      263.20    431.72 o 
   6  -7  10      576.25      402.37    490.42 o 
  -8  -6  10     1184.51     1418.71    256.39 o 
  -7  -6  10      170.05      390.03    225.52 o 
  -6  -6  10     1765.27     1928.54    339.88 o 
  -5  -6  10      591.02      671.25    289.71 o 
  -3  -6  10     1659.54     1398.36    323.79 o 
  -2  -6  10     3045.59     3016.36    334.20 o 
  -1  -6  10     1347.24     1441.91    309.59 o 
   0  -6  10     3834.41     3858.97    361.66 o 
   1  -6  10     2075.32     1949.37    336.10 o 
   2  -6  10     2944.37     2720.02    371.13 o 
   3  -6  10      841.59      670.30    373.02 o 
   4  -6  10     2966.60     3034.90    219.06 o 
   5  -6  10      443.71      314.32    438.35 o 
   6  -6  10     1764.73     2321.44    518.82 o 
   7  -6  10        7.11        0.00    522.61 o 
  -8  -5  10       81.04      107.32    239.75 o 
  -7  -5  10      925.89     1056.91    237.59 o 
  -6  -5  10      180.76      210.36    203.51 o 
  -5  -5  10      953.98      867.44    209.87 o 
  -4  -5  10      901.27      835.04    259.41 o 
  -2  -5  10      628.37      569.95    286.87 o 
  -1  -5  10     1589.25     1797.89    319.06 o 
   0  -5  10      371.96      617.28    295.39 o 
   1  -5  10      313.84      467.70    318.11 o 
   2  -5  10      954.86     1040.01    193.95 o 
   3  -5  10      390.82      330.55    183.42 o 
   4  -5  10      132.71      227.17    175.03 o 
   5  -5  10      687.77      470.54    440.24 o 
   6  -5  10      309.14      409.00    473.38 o 
   7  -5  10      284.06       50.18    501.78 o 
   8  -5  10      288.38      228.17    567.11 o 
  -9  -4  10      845.18      803.33    266.90 o 
  -8  -4  10      539.58      738.49    233.58 o 
  -7  -4  10       90.47       78.99    206.99 o 
  -6  -4  10     1594.90     1472.98    225.56 o 
  -5  -4  10      705.84      574.95    199.83 o 
  -4  -4  10     2849.74     2951.18    246.63 o 
  -3  -4  10      531.16      713.72    173.79 o 
  -2  -4  10     4768.20     4989.77    237.48 o 
  -1  -4  10       93.08      252.99    178.60 o 
   0  -4  10     9134.29     9748.57    265.90 o 
   1  -4  10     2951.27     2793.04    267.93 o 
   2  -4  10     3679.06     4041.24    224.74 o 
   3  -4  10      957.94      979.02    191.39 o 
   4  -4  10     2159.92     1981.65    194.15 o 
   5  -4  10      323.68      600.24    415.62 o 
   6  -4  10     1167.33     1084.03    476.22 o 
   7  -4  10       52.81      229.11    499.89 o 
   8  -4  10      707.86      907.94    551.96 o 
  -9  -3  10      607.21      548.42    254.62 o 
  -8  -3  10      343.30      479.58    223.60 o 
  -7  -3  10      639.66      714.50    216.68 o 
  -6  -3  10      126.78      197.83    205.86 o 
  -5  -3  10     2010.62     1963.39    220.24 o 
  -4  -3  10      987.00     1173.48    194.14 o 
  -3  -3  10      212.98      322.64    171.32 o 
  -2  -3  10      937.54      891.64    140.40 o 
  -1  -3  10      485.74      500.06    184.63 o 
   0  -3  10       96.21      108.12    172.38 o 
   1  -3  10     1905.72     1904.16    195.18 o 
   2  -3  10      973.16     1050.44    188.38 o 
   3  -3  10      620.63      529.07    179.89 o 
   4  -3  10       64.84       70.57    160.31 o 
   5  -3  10     2483.19     1910.55    432.67 o 
   6  -3  10      279.37      294.44    447.81 o 
   7  -3  10      778.41      801.90    492.31 o 
   8  -3  10     1362.14     1602.85    547.22 o 
  -9  -2  10      631.48      832.76    241.87 o 
  -8  -2  10      324.72      363.35    223.98 o 
  -7  -2  10      406.51      534.87    216.59 o 
  -6  -2  10      508.65      624.41    137.64 o 
  -5  -2  10      139.56      283.17    136.74 o 
  -4  -2  10     2465.26     2395.62    153.32 o 
  -3  -2  10     1244.55     1240.06    137.30 o 
  -2  -2  10     8163.17     8057.21    363.08 o 
  -1  -2  10      740.00      818.30    184.04 o 
   0  -2  10    23918.44    24575.54    381.07 o 
   1  -2  10     2207.90     2139.48    184.94 o 
   2  -2  10     8821.33     9515.73    464.38 o 
   3  -2  10      618.54      623.58    178.46 o 
   4  -2  10     1408.85     1298.95    395.74 o 
   5  -2  10      787.07      812.31    417.52 o 
   6  -2  10      842.52      902.26    455.39 o 
   7  -2  10      223.97      166.63    467.70 o 
   8  -2  10      473.67      593.61    507.46 o 
  -9  -1  10      678.63      530.18    376.81 o 
  -8  -1  10      583.16      715.75    348.41 o 
  -7  -1  10     1578.74     1282.32    210.79 o 
  -6  -1  10      399.45      661.52    140.85 o 
  -5  -1  10     1888.55     1760.27    150.90 o 
  -4  -1  10     2671.90     2892.25    160.10 o 
  -3  -1  10      565.34      439.54    132.88 o 
  -2  -1  10     1732.27     1759.27    131.91 o 
  -1  -1  10     1713.42     1897.38    108.50 o 
   0  -1  10      106.09      172.34    165.62 o 
   1  -1  10     1107.50     1297.25    176.31 o 
   2  -1  10      323.97      356.93    287.81 o 
   4  -1  10      665.92      528.29    372.07 o 
   5  -1  10     2463.05     1985.34    435.51 o 
   6  -1  10      585.55      612.55    435.51 o 
   7  -1  10     1217.63     1162.61    480.95 o 
   8  -1  10     1166.64     1522.38    512.19 o 
  -9   0  10     1520.10     1220.37    404.26 o 
  -8   0  10      267.59      165.68    341.78 o 
  -7   0  10      154.43      279.29    173.58 o 
  -6   0  10      351.79      440.84    169.24 o 
  -5   0  10      632.28      490.18    144.57 o 
  -4   0  10     4924.38     4520.69    173.34 o 
  -3   0  10     1983.69     1762.96    139.77 o 
  -2   0  10    11434.84    11177.23    190.15 o 
  -1   0  10        0.39       40.94     90.40 o 
   0   0  10    21945.08    23305.45    446.87 o 
   1   0  10     2071.09     1959.78    264.14 o 
   2   0  10     7987.32     8195.10    370.18 o 
   3   0  10     1131.96     1142.73    326.63 o 
   4   0  10     1886.85     1601.91    383.44 o 
   5   0  10      857.40      811.37    413.73 o 
   6   0  10     1641.49     1392.67    435.51 o 
   8   0  10      284.49      302.96    467.70 o 
  -9   1  10      681.38      760.24    387.22 o 
  -8   1  10      615.57      533.97    355.98 o 
  -7   1  10     1706.22     1685.52    201.19 o 
  -6   1  10      413.89      559.81    177.70 o 
  -5   1  10     1966.53     1861.33    181.75 o 
  -4   1  10     2726.88     2705.03    195.81 o 
  -3   1  10      535.90      336.46    151.51 o 
  -2   1  10     1799.32     1642.15    151.85 o 
  -1   1  10     1674.50     1661.68    113.31 o 
   0   1  10      100.01      107.49     68.56 o 
   1   1  10     1087.40     1515.00    181.66 o 
   2   1  10      347.26      336.10    259.41 o 
   3   1  10       30.51      227.22    308.64 o 
   4   1  10      628.00      546.28    356.93 o 
   5   1  10     2498.39     2218.24    409.00 o 
   6   1  10      539.53      653.26    422.25 o 
   7   1  10     1181.91     1216.58    446.87 o 
   8   1  10     1065.91     1087.82    466.75 o 
  -9   2  10      608.34      494.21    385.33 o 
  -8   2  10      290.48      194.08    344.62 o 
  -7   2  10      402.60      432.47    182.44 o 
  -6   2  10      429.64      459.96    190.30 o 
  -5   2  10      177.31      205.75    168.77 o 
  -4   2  10     2402.73     2367.27    188.43 o 
  -3   2  10     1337.38     1291.40    164.57 o 
  -2   2  10     8361.42     7692.40    206.51 o 
  -1   2  10      692.73      712.92    106.98 o 
   0   2  10    24252.00    25265.93    310.36 o 
   1   2  10     2173.38     2226.42    100.56 o 
   2   2  10     8907.68     8735.70    348.41 o 
   3   2  10      641.58      627.70    300.12 o 
   4   2  10     1538.95     1653.03    358.82 o 
   5   2  10      789.21      713.85    368.29 o 
   6   2  10      940.15     1256.34    426.99 o 
   7   2  10      194.85      434.56    424.15 o 
   8   2  10      472.81      636.22    426.04 o 
  -9   3  10      649.72      536.81    382.49 o 
  -8   3  10      287.41      496.47    201.04 o 
  -7   3  10      741.84      640.93    193.00 o 
  -6   3  10      106.64      302.65    173.50 o 
  -5   3  10     2122.92     1750.55    252.78 o 
  -4   3  10      980.38     1226.99    251.84 o 
  -3   3  10      177.57      137.28    236.69 o 
  -2   3  10      945.61      982.73    254.68 o 
  -1   3  10      405.19      452.72    161.95 o 
   0   3  10       85.87       85.07     73.23 o 
   1   3  10     1787.67     1896.07    112.22 o 
   2   3  10     1089.37      909.72     98.44 o 
   3   3  10      647.43      633.38    303.91 o 
   4   3  10       43.10       75.74    341.78 o 
   5   3  10     2555.15     2192.68    391.96 o 
   6   3  10      222.89      193.14    361.66 o 
   7   3  10      803.71      831.25    403.32 o 
   8   3  10     1287.15     1508.18    414.68 o 
  -9   4  10      774.18      686.40    383.44 o 
  -8   4  10      532.61      484.26    208.22 o 
  -7   4  10       68.13        0.00    242.37 o 
  -6   4  10     1488.47     1230.78    257.52 o 
  -5   4  10      584.24      464.86    244.26 o 
  -4   4  10     2846.85     3182.04    291.60 o 
  -3   4  10      443.30      592.67    244.26 o 
  -2   4  10     4839.21     4663.71    310.54 o 
  -1   4  10       67.15      202.48    154.71 o 
   0   4  10     8826.92     8901.66    222.16 o 
   1   4  10     2943.46     2734.99    139.29 o 
   2   4  10     3602.38     3518.05    146.41 o 
   3   4  10     1033.58     1137.09    209.85 o 
   4   4  10     2338.23     2284.52    351.25 o 
   5   4  10      362.73      606.87    349.35 o 
   6   4  10     1208.66      999.77    343.67 o 
   7   4  10       44.61      294.44    371.13 o 
   8   4  10      732.37      736.57    389.12 o 
  -8   5  10       99.24      164.74    260.36 o 
  -7   5  10      974.96     1362.38    273.61 o 
  -6   5  10      186.90      302.01    251.84 o 
  -5   5  10     1072.38      819.89    255.62 o 
  -4   5  10      827.70      846.40    254.68 o 
  -3   5  10      217.69      265.09    250.89 o 
  -2   5  10      551.35      354.09    251.84 o 
  -1   5  10     1357.86     1179.61    155.32 o 
   0   5  10      387.63      518.19    148.08 o 
   1   5  10      231.92      171.34    157.10 o 
   2   5  10     1047.89     1058.57    185.14 o 
   3   5  10      425.71      327.69    197.15 o 
   4   5  10      160.69      182.72    297.28 o 
   5   5  10      735.02      652.31    311.48 o 
   6   5  10      281.01      530.18    328.52 o 
   7   5  10      314.80      142.01    337.99 o 
  -8   6  10     1225.52     1516.70    312.43 o 
  -7   6  10      161.64      244.26    268.88 o 
  -6   6  10     1765.97     1834.81    293.49 o 
  -5   6  10      556.99      579.41    259.41 o 
  -4   6  10     1218.76     1280.96    260.36 o 
  -3   6  10     1589.93     1803.57    279.29 o 
  -2   6  10     2984.00     3236.00    302.01 o 
  -1   6  10     1284.63     1422.10    154.26 o 
   0   6  10     3722.63     3750.66    172.99 o 
   1   6  10     2061.22     1911.69    170.08 o 
   2   6  10     2764.74     2797.77    196.51 o 
   3   6  10      854.86      983.76    197.40 o 
   4   6  10     3035.40     2894.23    289.71 o 
   5   6  10      452.99      660.83    275.51 o 
   6   6  10     1717.30     1936.11    316.22 o 
  -7   7  10      672.11      588.88    285.92 o 
  -6   7  10      695.49      604.98    288.76 o 
  -5   7  10      378.49      331.36    266.98 o 
  -4   7  10     1995.12     1838.60    284.97 o 
  -3   7  10       91.47       59.65    254.68 o 
  -2   7  10      933.57      880.76    142.98 o 
  -1   7  10      283.69      177.30    129.76 o 
   0   7  10      374.14      397.14    126.59 o 
   1   7  10     1276.84     1285.77    144.52 o 
   2   7  10     2145.51     1999.98    207.34 o 
   3   7  10       57.22        2.84    263.20 o 
   4   7  10     1633.82     1824.39    302.96 o 
  -6   8  10     2822.43     2799.55    328.52 o 
  -5   8  10     1851.33     1699.42    302.96 o 
  -4   8  10     2786.72     3098.72    313.38 o 
  -3   8  10     1542.51     1308.41    280.24 o 
  -2   8  10     2328.03     2435.05    298.23 o 
  -1   8  10      546.45      520.71    270.77 o 
   0   8  10     1552.59     1778.00    292.55 o 
   1   8  10     1049.07     1042.38    290.65 o 
   2   8  10     1952.04     1835.76    312.43 o 
   3   8  10     1177.69     1087.82    298.23 o 
   4   8  10     2729.11     2651.86    323.79 o 
  -7   9  10      396.19      393.85    310.54 o 
  -6   9  10      210.07      225.33    295.39 o 
  -5   9  10      417.59      417.52    289.71 o 
  -4   9  10     1857.25     1649.24    310.54 o 
  -3   9  10       27.91        0.00    276.45 o 
  -2   9  10      539.62      468.64    265.09 o 
  -1   9  10      213.20      357.87    266.04 o 
   0   9  10      947.27     1106.76    287.81 o 
   1   9  10      900.30      915.51    292.55 o 
   2   9  10     2132.40     1825.34    315.27 o 
   3   9  10       27.55      181.78    277.40 o 
   4   9  10      535.19      504.62    299.17 o 
  -6  10  10     2249.78     2562.86    359.77 o 
  -5  10  10     1050.44     1082.14    315.27 o 
  -4  10  10     1717.06     1548.89    320.00 o 
  -3  10  10     1428.34     1605.69    306.75 o 
  -2  10  10     1188.37     1006.40    294.44 o 
  -1  10  10      415.69      406.16    283.08 o 
   0  10  10     1341.43     1431.49    306.75 o 
   1  10  10      592.08      538.70    294.44 o 
   2  10  10     1701.97     1593.39    330.42 o 
   3  10  10      293.47      145.80    292.55 o 
   4  10  10     2618.42     2813.75    344.62 o 
   5  10  10      266.89      232.90    308.64 o 
  -4  11  10      373.07      234.79    303.91 o 
  -3  11  10      321.98      544.38    306.75 o 
  -2  11  10      231.69       17.99    299.17 o 
  -1  11  10      512.59      904.15    302.01 o 
   1  11  10      115.27       40.71    297.28 o 
   2  11  10      485.94      302.01    315.27 o 
   3  11  10      178.77       10.41    299.17 o 
   4  11  10      717.14      746.99    330.42 o 
   5  11  10       40.04      213.02    307.69 o 
  -4  12  10     1420.52     1579.19    348.41 o 
  -3  12  10      636.89      833.14    328.52 o 
  -2  12  10      697.00      759.30    316.22 o 
  -1  12  10      412.82      308.64    304.85 o 
   0  12  10      459.83      426.99    311.48 o 
   1  12  10       12.73        0.00    306.75 o 
   2  12  10     1062.33     1036.70    349.35 o 
   3  12  10      129.12        0.00    323.79 o 
   4  12  10     1497.38     1640.72    361.66 o 
  -3  13  10      226.32      440.24    337.04 o 
  -2  13  10      294.79      584.15    325.68 o 
  -1  13  10      542.76      482.84    323.79 o 
   0  13  10       93.77      114.56    326.63 o 
   1  13  10      333.03      470.54    329.47 o 
   2  13  10      327.35      365.45    342.72 o 
  -3 -12  11      130.93       96.13    261.42 o 
  -2 -12  11      115.30      128.81    253.34 o 
  -1 -12  11      193.02       62.12    257.73 o 
   0 -12  11      194.93      371.16    266.64 o 
   1 -12  11       37.58        0.00    382.49 o 
   2 -12  11      471.59      428.15    260.75 o 
  -4 -11  11     1779.20     1715.52    382.49 o 
  -3 -11  11      307.77      329.67    247.02 o 
  -2 -11  11     3931.21     3700.48    290.20 o 
  -1 -11  11       63.78       90.31    239.56 o 
   0 -11  11     2831.79     3137.10    277.33 o 
   1 -11  11      228.80      268.02    250.70 o 
   2 -11  11     1565.97     1365.22    422.25 o 
   4 -11  11      754.44      885.21    496.10 o 
  -5 -10  11      268.40      239.53    355.98 o 
  -4 -10  11       13.43       50.18    324.74 o 
  -3 -10  11      356.16       95.62    338.94 o 
  -2 -10  11       61.58       15.15    328.52 o 
  -1 -10  11      832.04      792.43    343.67 o 
   0 -10  11      422.53      626.75    354.09 o 
   1 -10  11      254.86      462.96    377.75 o 
   2 -10  11      338.27      185.56    385.33 o 
   3 -10  11       71.16      336.10    406.16 o 
   4 -10  11       24.08       50.18    456.34 o 
   5 -10  11      379.01      149.59    521.66 o 
  -4  -9  11     2395.91     2258.95    366.39 o 
  -3  -9  11       23.90        0.00    314.32 o 
  -2  -9  11     4693.09     5025.37    412.78 o 
   0  -9  11     4463.04     4424.18    406.16 o 
   1  -9  11      110.79      127.81    347.46 o 
   2  -9  11     1868.72     1453.27    393.85 o 
   4  -9  11     1216.84     1128.53    465.80 o 
   5  -9  11      741.62      672.20    493.26 o 
  -4  -8  11      499.26      559.53    333.26 o 
  -3  -8  11      881.53      668.41    321.90 o 
  -2  -8  11      188.71      376.81    323.79 o 
  -1  -8  11      590.43      493.26    320.00 o 
   0  -8  11      870.18      917.40    330.42 o 
   1  -8  11      304.75      214.91    329.47 o 
   2  -8  11      280.25      231.01    366.39 o 
   3  -8  11      135.04       54.91    385.33 o 
   4  -8  11      132.70        0.00    439.29 o 
   5  -8  11      437.80      558.58    493.26 o 
   6  -8  11      596.43      619.18    548.17 o 
  -7  -7  11       24.10      103.94    243.27 o 
  -3  -7  11       92.43      177.04    302.01 o 
  -2  -7  11     2134.47     2206.88    341.78 o 
  -1  -7  11      485.48      533.97    311.48 o 
   0  -7  11     1850.79     1564.04    328.52 o 
   1  -7  11      268.20      431.72    333.26 o 
   2  -7  11      523.26      492.31    355.98 o 
   3  -7  11      493.16      409.00    384.38 o 
   4  -7  11     1863.75     1899.78    222.14 o 
   5  -7  11      956.42      839.77    490.42 o 
   6  -7  11     1132.39     1022.49    533.97 o 
  -7  -6  11      370.10      434.46    242.55 o 
  -6  -6  11     1148.59     1224.24    234.98 o 
  -5  -6  11      135.88        0.00    292.55 o 
  -3  -6  11      535.65      582.25    297.28 o 
  -2  -6  11      128.86      184.62    294.44 o 
  -1  -6  11     1537.49     1392.67    325.68 o 
   0  -6  11     1207.97      920.24    334.20 o 
   1  -6  11     1185.29      973.26    333.26 o 
   2  -6  11     2677.72     2348.93    222.47 o 
   3  -6  11       87.64       41.65    185.21 o 
   4  -6  11       74.64      139.17    220.59 o 
   5  -6  11      435.28      586.99    465.80 o 
   6  -6  11      402.63      580.36    515.98 o 
   7  -6  11      190.68      168.52    559.53 o 
  -8  -5  11     1078.30     1360.47    269.78 o 
  -7  -5  11      161.72      291.33    230.82 o 
  -6  -5  11     1276.18     1312.68    235.51 o 
  -5  -5  11     1272.35     1411.11    217.25 o 
  -4  -5  11     1306.90     1228.32    199.28 o 
  -3  -5  11      664.78      449.67    199.36 o 
  -2  -5  11     1477.28     1695.64    218.86 o 
  -1  -5  11      109.09      182.07    201.91 o 
   0  -5  11     1652.41     1565.49    212.34 o 
   1  -5  11     1701.43     1651.66    215.59 o 
   2  -5  11     1740.74     1753.78    206.93 o 
   3  -5  11     2452.06     2418.87    218.40 o 
   4  -5  11     3562.47     3304.50    420.83 o 
   5  -5  11      532.36      449.71    430.77 o 
   6  -5  11     2790.61     3060.85    529.24 o 
   7  -5  11      319.53      363.55    530.18 o 
  -8  -4  11      645.23      882.53    242.77 o 
  -7  -4  11      262.23      231.06    232.12 o 
  -6  -4  11     2019.44     1983.92    229.16 o 
  -5  -4  11      553.97      623.14    200.26 o 
  -4  -4  11     2057.42     2341.10    210.76 o 
  -3  -4  11     1480.33     1413.35    181.98 o 
  -2  -4  11      509.11      561.25    205.72 o 
  -1  -4  11     1561.33     1489.84    209.38 o 
   0  -4  11     1324.73     1469.39    213.12 o 
   1  -4  11      851.03      767.86    200.08 o 
   2  -4  11     3873.66     3565.76    225.73 o 
   3  -4  11      392.12      340.99    188.24 o 
   4  -4  11      483.56      502.10    193.14 o 
   5  -4  11      526.21      635.27    436.45 o 
   6  -4  11       51.71      196.92    487.58 o 
   7  -4  11       44.43       65.33    521.66 o 
  -8  -3  11     1761.82     1877.41    260.21 o 
  -7  -3  11      522.12      672.13    222.95 o 
  -6  -3  11     1868.36     2166.09    237.26 o 
  -5  -3  11     2486.38     2396.20    220.81 o 
  -4  -3  11      918.44     1188.34    195.58 o 
  -3  -3  11      459.13      406.91    176.45 o 
  -2  -3  11     1229.41     1254.77    207.18 o 
  -1  -3  11      291.85      355.41    189.66 o 
   0  -3  11     2702.78     2690.48    214.38 o 
   1  -3  11     1559.12     1712.29    202.90 o 
   2  -3  11     4895.69     4482.32    349.35 o 
   3  -3  11     2148.46     2141.39    204.58 o 
   4  -3  11     4325.62     4006.66    442.13 o 
   5  -3  11      430.24      593.61    422.25 o 
   6  -3  11     3262.91     3767.13    531.13 o 
   7  -3  11       59.78      137.28    506.51 o 
   8  -3  11     1141.16     1200.48    556.69 o 
  -8  -2  11      890.71     1033.40    241.34 o 
  -7  -2  11       70.63      254.90    204.74 o 
  -6  -2  11     3204.22     3184.30    237.66 o 
  -5  -2  11      405.62      384.33    143.67 o 
  -4  -2  11     1385.77     1518.36    150.81 o 
  -3  -2  11     2176.73     2395.51    157.44 o 
  -2  -2  11      856.53      901.26    140.23 o 
  -1  -2  11     2030.28     1754.53    197.45 o 
   0  -2  11      610.54      884.59    193.75 o 
   1  -2  11      365.31      361.99    182.01 o 
   2  -2  11     2435.20     2539.22    203.33 o 
   3  -2  11      203.26      336.10    345.57 o 
   4  -2  11      430.33      423.20    380.60 o 
   5  -2  11      129.72      382.49    417.52 o 
   7  -2  11       66.44        0.00    502.73 o 
   8  -2  11       46.83      379.65    542.49 o 
  -8  -1  11     1487.01     1903.92    375.86 o 
  -7  -1  11      557.80      523.56    217.38 o 
  -6  -1  11     2057.44     2271.02    168.53 o 
  -5  -1  11     1499.72     1360.03    154.06 o 
  -4  -1  11     1489.58     1469.29    153.66 o 
  -3  -1  11      237.18      209.89    133.43 o 
  -2  -1  11       86.99      108.10    110.57 o 
  -1  -1  11      897.84      897.09    183.37 o 
   0  -1  11     3103.69     2736.01    199.13 o 
   1  -1  11     2918.65     2885.77    207.12 o 
   2  -1  11     7097.76     7036.27    381.54 o 
   3  -1  11     2527.54     2449.25    364.50 o 
   4  -1  11     5567.31     4976.14    441.19 o 
   5  -1  11       60.00        0.00    403.32 o 
   6  -1  11     4858.92     4832.23    525.45 o 
   8  -1  11      641.99      818.94    520.71 o 
  -8   0  11     1112.91     1013.03    348.41 o 
  -7   0  11       43.75        0.00    319.06 o 
  -6   0  11     2796.04     2792.53    204.41 o 
  -5   0  11      167.55      206.32    171.87 o 
  -4   0  11     3704.83     3507.63    173.18 o 
  -3   0  11     1269.80     1197.36    146.90 o 
  -2   0  11      397.11      372.61    110.71 o 
  -1   0  11     1984.68     1818.07    118.96 o 
   0   0  11     1542.09     1689.01    263.20 o 
   1   0  11      244.13      263.20    266.98 o 
   2   0  11     1118.94     1313.15    310.54 o 
   3   0  11      352.97      250.89    336.10 o 
   4   0  11        0.85        0.00    366.39 o 
   5   0  11      260.30      493.26    406.16 o 
   6   0  11      144.42      185.56    434.56 o 
   7   0  11        0.49        9.47    469.59 o 
   8   0  11      158.13       57.75    492.31 o 
  -8   1  11     1483.21     1847.12    386.28 o 
  -7   1  11      531.92      797.28    192.97 o 
  -6   1  11     1900.73     2054.35    191.97 o 
  -5   1  11     1320.21     1329.21    199.77 o 
  -4   1  11     1472.80     1436.66    188.45 o 
  -3   1  11      219.58      195.05    159.87 o 
  -2   1  11      106.92       74.96    119.12 o 
  -1   1  11      984.08     1025.06    111.53 o 
   0   1  11     3096.44     2724.93    256.10 o 
   1   1  11     2949.76     2938.72    282.13 o 
   2   1  11     7385.51     6981.36    355.98 o 
   3   1  11     2355.90     2264.64    359.77 o 
   4   1  11     5719.34     5270.58    419.41 o 
   5   1  11       63.84       41.66    411.84 o 
   6   1  11     4705.72     4644.77    491.37 o 
   7   1  11       35.39        0.00    452.55 o 
   8   1  11      645.31      826.52    476.22 o 
  -8   2  11      852.80      879.53    365.45 o 
  -7   2  11       53.13       79.32    187.36 o 
  -6   2  11     3094.61     3184.38    216.33 o 
  -5   2  11      414.54      501.49    181.14 o 
  -4   2  11     1363.40     1429.25    187.78 o 
  -3   2  11     2220.71     2370.15    212.07 o 
  -2   2  11      871.86      816.55    127.28 o 
  -1   2  11     2089.39     1933.24    119.23 o 
   0   2  11      567.22      728.08     83.90 o 
   1   2  11      348.77      398.74    187.70 o 
   2   2  11     2407.67     2404.75    296.33 o 
   3   2  11      269.77      183.67    303.91 o 
   4   2  11      379.95      502.73    362.61 o 
   5   2  11       86.69      370.18    389.12 o 
   6   2  11       25.65      140.12    402.37 o 
   7   2  11       61.02        0.00    423.20 o 
   8   2  11       36.28      240.48    458.23 o 
  -8   3  11     1697.94     1897.98    224.11 o 
  -7   3  11      470.85      491.85    194.41 o 
  -6   3  11     1824.47     1755.04    206.13 o 
  -5   3  11     2356.61     2067.14    197.57 o 
  -4   3  11      947.80     1001.05    172.58 o 
  -3   3  11      401.86      195.24    154.91 o 
  -2   3  11     1305.94     1439.42    131.38 o 
  -1   3  11      263.56      288.75    112.47 o 
   0   3  11     2777.28     2628.56     86.87 o 
   1   3  11     1518.90     1567.33    182.66 o 
   2   3  11     4648.47     4237.84    232.43 o 
   3   3  11     2073.55     1820.61    329.47 o 
   4   3  11     4390.42     3667.72    372.07 o 
   5   3  11      399.31      256.57    380.60 o 
   6   3  11     3167.01     3154.58    443.08 o 
   7   3  11       64.72      158.11    396.69 o 
   8   3  11     1055.26      872.91    447.81 o 
  -8   4  11      636.83      571.82    219.27 o 
  -7   4  11      247.79      220.14    197.64 o 
  -6   4  11     1901.23     1921.91    272.67 o 
  -5   4  11      568.74      783.91    254.68 o 
  -4   4  11     2014.07     2369.72    274.56 o 
  -3   4  11     1486.36     1358.59    266.04 o 
  -2   4  11      440.50      535.43    173.13 o 
  -1   4  11     1748.72     1634.33    175.65 o 
   0   4  11     1352.21     1453.83    175.30 o 
   1   4  11      908.31      788.65    179.78 o 
   2   4  11     3774.82     3317.76    216.62 o 
   3   4  11      316.23      262.25    305.80 o 
   4   4  11      453.06      657.99    336.10 o 
   5   4  11      452.11      632.43    366.39 o 
   6   4  11       32.90      181.78    350.30 o 
   7   4  11       40.08      194.08    391.96 o 
  -8   5  11     1008.89      935.46    302.96 o 
  -7   5  11      137.86      242.37    260.36 o 
  -6   5  11     1279.70     1279.06    280.24 o 
  -5   5  11     1182.86     1271.49    270.77 o 
  -4   5  11     1265.01     1436.23    274.56 o 
  -3   5  11      629.43      576.57    261.30 o 
  -2   5  11     1532.05     1642.07    176.40 o 
  -1   5  11      145.73      165.88    160.08 o 
   0   5  11     1801.62     1611.41    176.50 o 
   1   5  11     1779.33     1826.20    183.26 o 
   2   5  11     1812.25     1885.29    199.59 o 
   3   5  11     2288.37     2103.11    218.45 o 
   4   5  11     3551.12     3463.23    353.14 o 
   5   5  11      575.25      626.75    335.15 o 
   6   5  11     2693.08     2701.09    388.17 o 
   7   5  11      356.42      243.32    353.14 o 
  -7   6  11      357.77      355.98    288.76 o 
  -6   6  11     1094.64     1204.27    286.87 o 
  -5   6  11      154.42        0.00    254.68 o 
  -4   6  11      561.11      544.38    267.93 o 
  -3   6  11      670.00      519.77    266.04 o 
  -2   6  11      124.30       99.68    148.70 o 
  -1   6  11     1812.03     1820.45    169.94 o 
   0   6  11     1142.68     1176.29    162.11 o 
   1   6  11     1269.67     1093.63    170.57 o 
   2   6  11     2731.10     2333.92    199.04 o 
   3   6  11       72.15       90.48    188.83 o 
   4   6  11       87.42      121.18    270.77 o 
  -7   7  11       15.79       38.82    293.49 o 
  -6   7  11     1341.02     1494.92    307.69 o 
  -5   7  11      247.62      286.87    280.24 o 
  -4   7  11     1826.82     1572.56    291.60 o 
  -3   7  11       70.10       97.52    269.82 o 
  -2   7  11     2211.23     2405.17    168.19 o 
  -1   7  11      492.58      532.87    139.82 o 
   0   7  11     1975.97     1821.55    313.38 o 
   1   7  11      212.86      425.09    290.65 o 
   2   7  11      512.10      757.40    288.76 o 
   3   7  11      542.29      777.28    302.01 o 
   4   7  11     1910.36     1440.96    323.79 o 
  -7   8  11      224.87      244.26    319.06 o 
  -6   8  11      250.35      326.63    302.96 o 
  -5   8  11      401.16      281.19    286.87 o 
  -4   8  11      567.19      592.67    286.87 o 
  -3   8  11      953.30      931.61    291.60 o 
  -2   8  11      224.53      130.65    276.45 o 
  -1   8  11      676.93      578.47    289.71 o 
   0   8  11      845.72      832.20    303.91 o 
   1   8  11      364.02       67.22    291.60 o 
   2   8  11      227.86        0.00    286.87 o 
   3   8  11      119.71       34.08    295.39 o 
   4   8  11      155.09        0.00    300.12 o 
  -6   9  11      361.71      418.47    320.00 o 
  -5   9  11      332.49      334.20    303.91 o 
  -4   9  11     2458.85     2446.41    331.36 o 
  -3   9  11       16.86       56.81    286.87 o 
  -2   9  11     4601.72     4696.85    364.50 o 
  -1   9  11      138.90      207.34    277.40 o 
   0   9  11     4374.80     4372.11    371.13 o 
   1   9  11      131.09      106.98    307.69 o 
   2   9  11     1793.06     1863.21    335.15 o 
   3   9  11        4.07       42.60    293.49 o 
   4   9  11     1180.85     1292.32    318.11 o 
  -5  10  11      285.84      134.44    314.32 o 
  -3  10  11      321.21      305.80    298.23 o 
  -2  10  11       66.44      142.01    300.12 o 
  -1  10  11      840.12      795.27    301.07 o 
   0  10  11      446.94      593.61    307.69 o 
   1  10  11      253.51      160.95    308.64 o 
   2  10  11      350.27      554.80    315.27 o 
   3  10  11       69.47        0.00    317.16 o 
  -4  11  11     1721.01     1307.47    340.83 o 
  -3  11  11      313.99      393.85    310.54 o 
  -2  11  11     3854.32     3856.13    373.02 o 
  -1  11  11       72.43      497.05    313.38 o 
   0  11  11     2845.12     2917.89    364.50 o 
   1  11  11      232.17      140.12    312.43 o 
   2  11  11     1551.36     1520.49    342.72 o 
   3  11  11       69.47      114.56    323.79 o 
   4  11  11      729.67      572.79    335.15 o 
  -3  12  11      132.84       31.24    323.79 o 
  -2  12  11       97.47      133.49    323.79 o 
  -1  12  11      191.21      288.76    329.47 o 
   0  12  11      200.30      289.71    325.68 o 
   1  12  11       50.29      207.34    329.47 o 
   2  12  11      483.75      744.15    352.19 o 
  -1 -12  12      912.21      873.85    393.85 o 
   0 -12  12     1046.52     1041.43    414.68 o 
  -3 -11  12       39.11       64.38    360.71 o 
  -2 -11  12      172.32      329.47    355.98 o 
  -1 -11  12        9.33       51.12    358.82 o 
   0 -11  12       35.11       88.05    378.70 o 
   1 -11  12       80.24      259.41    405.21 o 
   2 -11  12      163.44      124.02    415.62 o 
   3 -11  12      255.42      284.97    472.43 o 
  -4 -10  12      274.65      375.86    378.70 o 
  -3 -10  12      241.33      260.36    355.98 o 
  -2 -10  12      675.21      622.02    360.71 o 
  -1 -10  12      703.75      935.39    373.97 o 
   0 -10  12     1585.61     1723.09    393.85 o 
   1 -10  12      579.62      543.44    395.74 o 
   2 -10  12     2788.38     2781.56    440.24 o 
   3 -10  12      552.26      488.52    448.76 o 
   4 -10  12     1956.35     1413.50    508.41 o 
  -5  -9  12      201.62      154.32    351.25 o 
  -4  -9  12     1264.76     1136.10    358.82 o 
  -3  -9  12      309.69      290.65    336.10 o 
  -2  -9  12      671.59      384.38    338.94 o 
  -1  -9  12      129.39      224.38    340.83 o 
   0  -9  12      637.57      500.83    361.66 o 
   1  -9  12      318.99      526.40    386.28 o 
   2  -9  12      285.14      160.95    389.12 o 
   3  -9  12      405.74      298.23    418.47 o 
   5  -9  12      376.29      178.94    531.13 o 
  -4  -8  12      929.15      672.20    340.83 o 
  -3  -8  12      102.28      225.33    330.42 o 
  -2  -8  12      723.71      836.93    330.42 o 
  -1  -8  12      982.01     1298.00    351.25 o 
   0  -8  12     1427.48     1564.04    359.77 o 
   1  -8  12      700.40      893.74    373.97 o 
   2  -8  12     1347.84     1452.32    395.74 o 
   3  -8  12      520.96      554.97    227.90 o 
   4  -8  12     2434.10     1767.59    470.54 o 
   5  -8  12      402.36      253.73    487.58 o 
  -6  -7  12     2167.49     2321.44    374.91 o 
  -5  -7  12      447.75      410.89    324.74 o 
  -4  -7  12     1700.40     1796.94    360.71 o 
  -3  -7  12      640.91      689.24    329.47 o 
  -2  -7  12      322.56      676.93    337.99 o 
  -1  -7  12      158.16      273.61    322.84 o 
   0  -7  12      503.48      498.94    324.74 o 
   1  -7  12      298.52      209.23    340.83 o 
   2  -7  12      400.09      475.43    208.60 o 
   3  -7  12      967.88      921.62    226.06 o 
   4  -7  12      148.67      162.02    213.63 o 
   5  -7  12      538.44      537.76    493.26 o 
   6  -7  12      128.74      174.20    527.34 o 
  -7  -6  12      769.14     1032.03    252.34 o 
  -6  -6  12      851.66     1031.91    233.97 o 
  -5  -6  12      888.82      788.65    319.06 o 
  -4  -6  12     3260.71     3137.54    360.71 o 
  -3  -6  12      632.66      634.81    215.41 o 
  -2  -6  12      974.31     1062.70    215.92 o 
  -1  -6  12     1444.30     1455.67    220.81 o 
   0  -6  12     1820.47     1847.95    221.55 o 
   1  -6  12     1364.24     1365.99    223.82 o 
   2  -6  12     2190.91     2102.46    232.73 o 
   3  -6  12      770.63      561.88    213.14 o 
   4  -6  12     2059.75     1975.74    232.63 o 
   5  -6  12      446.96      136.33    466.75 o 
   6  -6  12      469.95      547.22    521.66 o 
  -7  -5  12       60.63      182.99    231.88 o 
  -6  -5  12     1037.05     1214.83    232.25 o 
  -5  -5  12      313.39      312.08    209.74 o 
  -4  -5  12      891.98      804.74    300.12 o 
  -3  -5  12      158.49      290.77    206.91 o 
  -2  -5  12     1248.23     1320.68    223.97 o 
  -1  -5  12       19.03       22.72    254.68 o 
   0  -5  12     2370.58     2512.30    231.42 o 
   1  -5  12      179.52       40.24    198.81 o 
   2  -5  12      200.57      216.13    201.25 o 
   3  -5  12     1007.67      932.43    203.01 o 
   4  -5  12      125.28       61.19    193.10 o 
   5  -5  12      441.41      379.65    449.71 o 
   6  -5  12      182.40      106.04    513.14 o 
   7  -5  12        2.75        0.00    555.74 o 
  -7  -4  12      994.84     1043.31    242.47 o 
  -6  -4  12      941.70      901.35    225.37 o 
  -5  -4  12      939.62     1010.02    218.64 o 
  -4  -4  12     1964.49     1960.09    207.45 o 
  -3  -4  12      504.87      464.12    205.76 o 
  -2  -4  12     3779.06     3926.16    248.30 o 
  -1  -4  12     1204.88     1269.33    214.99 o 
   0  -4  12     2026.47     2166.73    221.17 o 
   1  -4  12     1825.07     1672.77    220.62 o 
   2  -4  12      315.86      264.55    194.88 o 
   3  -4  12      635.43      534.10    192.82 o 
   4  -4  12      933.10      815.43    198.09 o 
   5  -4  12     1836.65     1909.60    476.22 o 
   6  -4  12      852.98      649.47    504.62 o 
   7  -4  12     1470.98     1339.66    561.42 o 
  -8  -3  12      146.08      244.21    253.58 o 
  -7  -3  12      142.07      268.10    216.08 o 
  -6  -3  12      395.35      605.27    220.92 o 
  -5  -3  12      501.55      742.77    208.26 o 
  -4  -3  12      373.03      266.94    177.33 o 
  -3  -3  12      706.31      745.37    151.65 o 
  -2  -3  12     1923.62     2081.18    224.22 o 
  -1  -3  12      306.64      250.80    196.54 o 
   0  -3  12     5399.63     5750.40    252.84 o 
   1  -3  12      203.09      126.80    187.77 o 
   2  -3  12      726.89      724.67    189.31 o 
   3  -3  12      633.39      555.34    184.63 o 
   4  -3  12       71.64       15.15    392.90 o 
   6  -3  12      821.87      833.14    503.67 o 
   7  -3  12       63.11      268.88    529.24 o 
  -8  -2  12      263.54      242.09    233.77 o 
  -7  -2  12      560.71      687.32    226.80 o 
  -6  -2  12      955.38     1087.65    216.85 o 
  -5  -2  12     1135.01     1298.71    158.19 o 
  -4  -2  12     4230.45     4192.45    178.53 o 
  -3  -2  12      239.00      161.24    164.46 o 
  -2  -2  12     3808.41     4017.80    166.61 o 
  -1  -2  12     1035.19     1033.30    210.13 o 
   0  -2  12     3432.88     3715.44    227.94 o 
   1  -2  12      313.67      482.41    186.93 o 
   2  -2  12     1528.98     1428.61    203.53 o 
   3  -2  12      267.67      313.38    346.51 o 
   4  -2  12     1251.31      945.81    398.58 o 
   5  -2  12     1843.92     1717.41    463.91 o 
   6  -2  12     1282.01     1241.19    506.51 o 
   7  -2  12     2250.92     1818.71    549.12 o 
  -8  -1  12      213.00      425.09    350.30 o 
  -7  -1  12      110.40      183.67    311.48 o 
  -6  -1  12      521.45      665.25    159.13 o 
  -5  -1  12      898.76      912.97    153.02 o 
  -4  -1  12      308.29      224.24    143.66 o 
  -3  -1  12     3222.04     2907.83    162.29 o 
  -2  -1  12     3878.56     4117.67    143.20 o 
  -1  -1  12     1387.42     1362.62    201.60 o 
   0  -1  12     5350.82     5417.93    238.76 o 
   1  -1  12      296.42      374.91    297.28 o 
   2  -1  12      910.61     1134.21    342.72 o 
   3  -1  12      589.29      529.24    348.41 o 
   4  -1  12      831.18      640.95    389.12 o 
   5  -1  12      205.22        0.00    433.61 o 
   6  -1  12      193.33      249.94    466.75 o 
   7  -1  12       77.32      491.37    497.99 o 
  -7   0  12      209.00      149.59    314.32 o 
  -6   0  12      804.87      696.79    185.14 o 
  -5   0  12      952.55      999.25    185.30 o 
  -4   0  12     5524.37     5572.74    223.55 o 
  -3   0  12      125.59       54.93    153.54 o 
  -2   0  12     9644.95     9175.60    189.34 o 
  -1   0  12      272.54      334.90    109.73 o 
   0   0  12     4032.83     4102.28    317.16 o 
   1   0  12       87.68       34.08    282.13 o 
   2   0  12      258.18      302.01    314.32 o 
   3   0  12       64.24       43.55    327.58 o 
   4   0  12     1161.48     1067.94    377.75 o 
   5   0  12      795.40      583.20    420.36 o 
   6   0  12      773.52      996.93    462.96 o 
   7   0  12     1499.76     1581.08    520.71 o 
  -8   1  12      192.74       95.62    359.77 o 
  -7   1  12      114.59        0.00    314.32 o 
  -6   1  12      493.72      707.26    196.96 o 
  -5   1  12      817.26      959.00    193.14 o 
  -4   1  12      270.05      292.23    165.79 o 
  -3   1  12     3201.66     3036.68    188.81 o 
  -2   1  12     3646.44     3692.39    153.23 o 
  -1   1  12     1353.86     1496.64    116.83 o 
   0   1  12     5154.25     5418.32    236.16 o 
   1   1  12      290.99      298.23    268.88 o 
   2   1  12     1114.12     1415.40    302.96 o 
   3   1  12      546.36      405.21    322.84 o 
   4   1  12      828.77      597.40    363.55 o 
   5   1  12      220.33       90.89    426.99 o 
   6   1  12      174.18      379.65    439.29 o 
   7   1  12       71.08        0.00    463.91 o 
  -8   2  12      309.59        0.00    341.78 o 
  -7   2  12      589.83      570.77    277.87 o 
  -6   2  12      979.06      895.83    193.65 o 
  -5   2  12     1199.14     1185.66    196.15 o 
  -4   2  12     4217.51     4044.17    216.08 o 
  -3   2  12      254.38      136.60    158.28 o 
  -2   2  12     3721.55     3541.36    151.05 o 
  -1   2  12     1034.17     1014.54    114.89 o 
   0   2  12     3526.70     3555.24    158.48 o 
   1   2  12      330.74      346.85    195.95 o 
   2   2  12     1541.77     1492.08    293.49 o 
   3   2  12      242.79      259.41    329.47 o 
   4   2  12     1262.35     1163.56    381.54 o 
   5   2  12     1828.22     1814.93    409.94 o 
   6   2  12     1188.22     1280.96    448.76 o 
   7   2  12     2257.62     2531.62    502.73 o 
  -8   3  12      142.42      123.08    365.45 o 
  -7   3  12      153.16      187.08    203.39 o 
  -6   3  12      438.39      762.83    201.88 o 
  -5   3  12      492.04      452.33    180.40 o 
  -4   3  12      373.93      338.12    178.20 o 
  -3   3  12      734.82      686.49    164.91 o 
  -2   3  12     1880.22     1859.16    171.89 o 
  -1   3  12      251.99      236.37    112.26 o 
   0   3  12     5523.79     5252.48    217.60 o 
   1   3  12      245.92      163.88    188.66 o 
   2   3  12      760.87      688.29    261.30 o 
   3   3  12      681.85      656.10    323.79 o 
   4   3  12       71.11       45.44    341.78 o 
   6   3  12      781.81      835.98    421.31 o 
   7   3  12       61.07      373.02    433.61 o 
  -7   4  12     1037.93      921.63    223.77 o 
  -6   4  12      950.37      774.07    202.86 o 
  -5   4  12      998.79      969.72    197.72 o 
  -4   4  12     2053.30     1860.90    197.94 o 
  -3   4  12      518.19      657.99    270.77 o 
  -2   4  12     3912.62     3885.70    155.14 o 
  -1   4  12     1119.66     1255.07    121.86 o 
   0   4  12     1919.08     1992.94    188.33 o 
   1   4  12     1769.59     1541.50    193.53 o 
   2   4  12      403.02      421.72    194.39 o 
   3   4  12      632.80      373.97    305.80 o 
   4   4  12      863.42      708.17    358.82 o 
   5   4  12     1849.16     1690.90    391.96 o 
   6   4  12      833.24     1051.84    416.57 o 
   7   4  12     1334.64     1564.04    433.61 o 
  -7   5  12       76.07      134.44    292.55 o 
  -6   5  12     1147.80     1528.06    292.55 o 
  -5   5  12      276.34      285.92    266.98 o 
  -4   5  12      977.32     1090.66    282.13 o 
  -3   5  12      241.31      397.64    269.82 o 
  -2   5  12     1080.89     1341.60    178.77 o 
  -1   5  12       29.58       80.74    164.46 o 
   0   5  12     2198.50     2486.08    190.00 o 
   1   5  12      246.67      177.81    169.84 o 
   2   5  12      274.23      171.76    187.10 o 
   3   5  12     1094.31      703.98    213.55 o 
   4   5  12      112.31       35.03    334.20 o 
   5   5  12      490.86      273.61    360.71 o 
  -7   6  12      806.74      974.21    318.11 o 
  -6   6  12      782.13      919.30    296.33 o 
  -5   6  12      925.91      999.77    291.60 o 
  -4   6  12     3093.83     2901.80    322.84 o 
  -3   6  12      645.02      329.47    266.98 o 
  -2   6  12      899.13      883.62    168.75 o 
  -1   6  12     1336.79     1373.53    169.71 o 
   0   6  12     1742.36     1763.08    178.81 o 
   1   6  12     1287.12     1147.08    181.27 o 
   2   6  12     2339.91     1826.29    327.58 o 
   3   6  12      717.17      782.02    307.69 o 
  -6   7  12     2224.77     2619.67    348.41 o 
  -5   7  12      420.55      381.54    289.71 o 
  -4   7  12     1773.87     1780.84    313.38 o 
  -3   7  12      589.06      622.96    288.76 o 
  -2   7  12      303.98      293.49    287.81 o 
  -1   7  12      115.15      180.83    284.03 o 
   0   7  12      480.61      513.14    314.32 o 
   1   7  12      398.45      299.17    304.85 o 
   2   7  12      390.64      594.56    308.64 o 
   3   7  12     1038.15      760.24    307.69 o 
  -6   8  12      528.69      588.88    320.95 o 
  -5   8  12      548.57      582.25    306.75 o 
  -4   8  12      876.40      621.07    298.23 o 
  -3   8  12       86.36        4.73    291.60 o 
  -2   8  12      687.57      478.11    294.44 o 
  -1   8  12      975.92     1027.23    315.27 o 
   0   8  12     1420.67     1597.17    328.52 o 
   1   8  12      739.17      917.40    327.58 o 
   2   8  12     1448.00     1597.17    333.26 o 
   3   8  12      546.67      584.15    320.00 o 
   4   8  12     2490.53     2169.01    341.78 o 
  -5   9  12      184.29      299.17    309.59 o 
  -4   9  12     1339.78     1288.53    330.42 o 
  -3   9  12      297.82      331.36    302.01 o 
  -2   9  12      632.33      235.74    299.17 o 
  -1   9  12      114.55       64.38    302.96 o 
   0   9  12      635.40      639.06    324.74 o 
   1   9  12      295.19      321.90    319.06 o 
   2   9  12      318.41      313.38    323.79 o 
   3   9  12      387.08      103.20    315.27 o 
   4   9  12      100.27       33.14    324.74 o 
  -4  10  12      257.58      133.49    314.32 o 
  -3  10  12      240.52      213.97    315.27 o 
  -2  10  12      700.17      491.37    317.16 o 
  -1  10  12      719.04      881.43    330.42 o 
   0  10  12     1581.70     1585.81    351.25 o 
   1  10  12      546.82      688.29    337.99 o 
   2  10  12     2676.34     2130.20    365.45 o 
   3  10  12      571.31      777.28    342.72 o 
   4  10  12     1959.98     1983.45    366.39 o 
  -2  11  12      157.83      138.23    320.00 o 
  -1  11  12        8.31       11.36    329.47 o 
   0  11  12       39.46      280.24    329.47 o 
   1  11  12       79.76        0.00    336.10 o 
   2  11  12      183.05      182.72    334.20 o 
   3  11  12      217.71      293.49    345.57 o 
  -1  12  12      920.26     1085.93    361.66 o 
   0  12  12      989.77     1038.59    364.50 o 
  -1 -11  13      154.98       97.52    389.12 o 
  -3 -10  13     1081.84      846.40    389.12 o 
  -2 -10  13     2184.13     2107.47    413.73 o 
  -1 -10  13      226.60       12.31    376.81 o 
   0 -10  13     2407.03     2390.55    424.15 o 
   1 -10  13       15.27        5.68    413.73 o 
   2 -10  13      586.25      618.23    431.72 o 
  -4  -9  13     1064.56     1066.99    376.81 o 
  -3  -9  13      282.74      209.23    363.55 o 
  -2  -9  13      913.88     1025.33    380.60 o 
  -1  -9  13      203.87      307.69    346.51 o 
   0  -9  13      198.93      391.96    375.86 o 
   1  -9  13       73.42      310.54    387.22 o 
   2  -9  13      632.69      380.60    403.32 o 
   3  -9  13      952.70      936.89    256.00 o 
   4  -9  13      478.39      465.80    512.19 o 
  -5  -8  13      788.02      868.48    261.45 o 
  -4  -8  13      807.26      715.75    367.34 o 
  -3  -8  13      891.56     1010.19    354.09 o 
  -2  -8  13     2442.27     2341.32    382.49 o 
  -1  -8  13      277.66       92.78    340.83 o 
   0  -8  13     1700.33     1809.25    378.70 o 
   1  -8  13       54.44      105.09    379.65 o 
   2  -8  13      831.87      774.06    242.36 o 
   3  -8  13      332.07      243.57    235.88 o 
  -6  -7  13      403.11      177.04    345.57 o 
  -5  -7  13      204.21       52.07    326.63 o 
  -4  -7  13     1087.23      958.66    247.76 o 
  -3  -7  13      381.87      305.20    231.94 o 
  -2  -7  13      555.85      544.16    231.21 o 
  -1  -7  13     1222.99     1128.83    231.65 o 
   0  -7  13      605.03      693.19    226.71 o 
   1  -7  13      856.80      887.15    231.09 o 
   2  -7  13      487.50      495.77    229.95 o 
   3  -7  13     1251.78     1169.61    243.49 o 
   4  -7  13      397.59      321.90    462.02 o 
   5  -7  13     1423.92     1094.45    531.13 o 
  -6  -6  13     1029.94      871.96    374.91 o 
  -5  -6  13      470.26      409.94    324.74 o 
  -4  -6  13      834.57      719.05    247.06 o 
  -3  -6  13      582.52      783.10    226.27 o 
  -2  -6  13      839.95      911.53    232.70 o 
  -1  -6  13      827.44     1135.63    229.82 o 
   0  -6  13     1154.02     1016.05    225.32 o 
   1  -6  13     1733.19     2033.60    232.91 o 
   2  -6  13      532.71      481.17    212.18 o 
   3  -6  13      443.27      459.66    221.98 o 
   4  -6  13      330.27      293.49    452.55 o 
   5  -6  13       60.79       54.91    485.68 o 
  -7  -5  13      329.99      308.57    254.62 o 
  -6  -5  13      242.75      325.15    239.78 o 
  -5  -5  13      477.06      434.21    219.81 o 
  -4  -5  13      878.67      967.19    237.91 o 
  -3  -5  13     1138.53     1131.73    232.43 o 
  -2  -5  13     1333.90     1251.81    231.81 o 
  -1  -5  13     1686.03     1904.43    235.74 o 
   0  -5  13     2167.85     2422.22    235.74 o 
   1  -5  13     1166.40     1309.01    229.41 o 
   2  -5  13     1285.01     1078.71    218.91 o 
   3  -5  13     1187.78     1439.72    230.79 o 
   4  -5  13      491.73      626.22    217.09 o 
   5  -5  13     1214.81     1120.96    493.26 o 
   6  -5  13      276.94       83.31    522.61 o 
  -7  -4  13      129.60      229.61    244.61 o 
  -6  -4  13     1334.24     1278.87    245.19 o 
  -5  -4  13      765.63      567.85    215.34 o 
  -4  -4  13     1077.94     1184.02    204.42 o 
  -3  -4  13      702.53      735.88    223.35 o 
  -2  -4  13     1149.39     1234.22    218.76 o 
  -1  -4  13     1058.38     1115.63    223.58 o 
   0  -4  13      280.07      397.41    203.14 o 
   1  -4  13     1021.15     1194.65    219.96 o 
   2  -4  13      332.36      240.47    200.36 o 
   3  -4  13     1147.93     1471.18    220.01 o 
   4  -4  13      965.82     1029.12    437.40 o 
   5  -4  13      337.08      577.52    472.43 o 
   6  -4  13      515.04       84.26    523.55 o 
  -7  -3  13      165.38       55.52    224.26 o 
  -6  -3  13      387.26      495.32    222.23 o 
  -5  -3  13      281.40      294.02    206.86 o 
  -4  -3  13      640.42      672.81    200.39 o 
  -3  -3  13      628.75      630.04    153.59 o 
  -2  -3  13       57.10      228.12    204.08 o 
  -1  -3  13     3202.02     3269.66    241.94 o 
   0  -3  13     2581.37     2756.55    224.16 o 
   1  -3  13     2638.01     2848.25    325.68 o 
   2  -3  13     1929.50     2093.90    225.15 o 
   3  -3  13      696.16      581.31    377.75 o 
   4  -3  13     1695.45     1718.36    442.13 o 
   5  -3  13      337.07      226.27    459.18 o 
   6  -3  13      686.09      832.20    515.03 o 
  -7  -2  13      249.35      582.90    235.47 o 
  -6  -2  13     2051.90     2230.68    244.85 o 
  -5  -2  13      153.96      141.99    149.40 o 
  -4  -2  13     1181.30     1297.89    198.72 o 
  -3  -2  13      308.80      336.54    146.29 o 
  -2  -2  13      143.25      227.59    191.74 o 
  -1  -2  13      220.55      573.41    198.02 o 
   0  -2  13      145.11      228.92    222.96 o 
   1  -2  13     3631.25     3668.98    236.43 o 
   2  -2  13      635.54      430.77    332.31 o 
   3  -2  13     1771.20     1631.26    374.91 o 
   4  -2  13     1819.88     1620.84    427.93 o 
   5  -2  13      337.37      538.70    449.71 o 
   6  -2  13      750.54      860.60    513.14 o 
  -7  -1  13      201.38      344.62    321.90 o 
  -6  -1  13       82.60       26.51    282.13 o 
  -5  -1  13        6.36       40.18    151.33 o 
  -4  -1  13      355.82      311.76    146.12 o 
  -3  -1  13      296.65      313.85    119.41 o 
  -2  -1  13      324.79      448.43    130.27 o 
  -1  -1  13     2648.09     2855.38    225.21 o 
   0  -1  13     4649.42     4746.08    355.03 o 
   1  -1  13     2516.86     2554.34    343.67 o 
   2  -1  13     2871.47     2378.25    358.82 o 
   3  -1  13      209.90       85.21    343.67 o 
   4  -1  13     1320.86     1622.74    414.68 o 
   5  -1  13      142.51        0.00    437.40 o 
   6  -1  13      326.80      512.19    496.10 o 
   7  -1  13      368.32      658.94    544.38 o 
  -7   0  13       52.07      135.39    311.48 o 
  -6   0  13     3270.68     3719.10    239.24 o 
  -5   0  13      564.50      551.26    192.01 o 
  -4   0  13     1020.42      898.72    172.92 o 
  -3   0  13       18.47        0.00    129.05 o 
  -2   0  13       45.18       47.88    119.98 o 
  -1   0  13     2564.94     2837.16    217.38 o 
   0   0  13        0.92       56.81    270.77 o 
   1   0  13     3453.63     3228.43    332.31 o 
   2   0  13      422.33      249.94    314.32 o 
   3   0  13      763.36      924.98    353.14 o 
   4   0  13     2308.42     1642.62    418.47 o 
   5   0  13      193.46      348.41    443.08 o 
   6   0  13     1283.92     1305.57    489.47 o 
   7   0  13       19.12      409.00    515.98 o 
  -7   1  13      188.10      357.87    317.16 o 
  -6   1  13       81.02       76.51    189.91 o 
  -5   1  13        6.45        0.00    243.32 o 
  -4   1  13      388.33      302.45    180.90 o 
  -3   1  13      356.12      312.22    154.81 o 
  -2   1  13      345.10      412.50    123.12 o 
  -1   1  13     2827.31     3144.34    130.68 o 
   0   1  13     4553.15     4765.40    237.20 o 
   1   1  13     2477.97     2834.58    307.69 o 
   2   1  13     2701.90     2545.82    341.78 o 
   3   1  13      143.31      257.52    328.52 o 
   4   1  13     1301.66     1247.82    409.94 o 
   5   1  13      137.28      327.58    437.40 o 
   6   1  13      295.61      195.03    466.75 o 
   7   1  13      366.76      478.11    507.46 o 
  -7   2  13      275.21      550.63    215.65 o 
  -6   2  13     2138.52     2001.74    323.79 o 
  -5   2  13      163.50       68.77    183.37 o 
  -4   2  13     1125.50     1153.33    182.57 o 
  -3   2  13      367.93      349.85    156.54 o 
  -2   2  13      154.68      172.80    121.41 o 
  -1   2  13      189.63      475.51    183.25 o 
   0   2  13      157.29      178.32    179.66 o 
   1   2  13     3658.73     3520.98    317.16 o 
   2   2  13      689.01      562.37    299.17 o 
   3   2  13     1813.53     1796.94    349.35 o 
   4   2  13     1854.49     1333.03    373.02 o 
   5   2  13      301.79      507.46    422.25 o 
   6   2  13      749.82      720.48    455.39 o 
  -7   3  13      158.07      170.82    218.87 o 
  -6   3  13      388.02      350.12    201.52 o 
  -5   3  13      270.85      234.26    192.77 o 
  -4   3  13      690.03      526.45    183.43 o 
  -3   3  13      637.42      690.25    167.22 o 
  -2   3  13       35.70        0.00    119.67 o 
  -1   3  13     3140.44     3228.48    209.51 o 
   0   3  13     2306.18     2438.13    206.76 o 
   1   3  13     2681.41     2762.72    220.91 o 
   2   3  13     1887.61     1750.55    287.81 o 
   3   3  13      823.34      386.28    312.43 o 
   4   3  13     1540.82     1506.29    364.50 o 
   5   3  13      381.01      439.29    419.41 o 
   6   3  13      608.18      743.20    447.81 o 
  -7   4  13      138.55      256.98    220.38 o 
  -6   4  13     1340.22     1290.65    219.18 o 
  -5   4  13      796.40      656.19    196.79 o 
  -4   4  13     1130.89      964.99    194.77 o 
  -3   4  13      741.46      673.14    169.71 o 
  -2   4  13     1192.00     1189.66    130.74 o 
  -1   4  13     1016.38     1090.39    189.04 o 
   0   4  13      266.41      286.60    172.69 o 
   1   4  13      876.21      815.51    191.22 o 
   2   4  13      261.93      339.23    204.16 o 
   3   4  13     1066.48     1025.33    333.26 o 
   4   4  13      925.00      699.65    374.91 o 
   5   4  13      287.83      269.82    372.07 o 
   6   4  13      542.51      273.61    428.88 o 
  -7   5  13      288.64      184.83    230.98 o 
  -6   5  13      290.31      220.09    204.84 o 
  -5   5  13      461.00      341.07    201.34 o 
  -4   5  13      908.58      995.98    300.12 o 
  -3   5  13     1204.29     1485.12    199.59 o 
  -2   5  13     1428.52     1535.90    194.93 o 
  -1   5  13     1827.18     2067.83    196.27 o 
   0   5  13     2128.26     2341.84    198.20 o 
   1   5  13     1192.06     1122.83    189.91 o 
   2   5  13     1302.42     1303.00    211.02 o 
   3   5  13     1206.77      954.33    320.95 o 
  -6   6  13      958.41     1233.62    316.22 o 
  -5   6  13      457.33      441.19    301.07 o 
  -4   6  13      852.76      932.55    308.64 o 
  -3   6  13      559.06      825.45    181.64 o 
  -2   6  13      827.18      782.15    179.32 o 
  -1   6  13      766.37      884.27    311.48 o 
   0   6  13     1221.43     1385.10    329.47 o 
   1   6  13     1672.05     1715.52    329.47 o 
   2   6  13      526.57      393.85    312.43 o 
   3   6  13      445.31      411.84    313.38 o 
  -6   7  13      386.32      385.33    323.79 o 
  -5   7  13      210.97      164.74    303.91 o 
  -4   7  13     1057.42     1254.45    320.95 o 
  -3   7  13      410.27      401.42    304.85 o 
  -2   7  13      577.63      478.11    307.69 o 
  -1   7  13     1269.05     1396.46    335.15 o 
   0   7  13      572.71      681.66    335.15 o 
   1   7  13      819.08      981.78    324.74 o 
   2   7  13      533.43      310.54    319.06 o 
   3   7  13     1253.90     1154.09    332.31 o 
  -5   8  13      765.97     1015.87    329.47 o 
  -4   8  13      814.53      813.26    330.42 o 
  -3   8  13      908.32      758.35    321.90 o 
  -2   8  13     2450.68     2152.92    349.35 o 
  -1   8  13      239.87      206.39    314.32 o 
   0   8  13     1681.15     1759.07    349.35 o 
   1   8  13       53.34       51.12    327.58 o 
   2   8  13      830.63      951.49    332.31 o 
   3   8  13      277.74       96.57    322.84 o 
  -4   9  13     1014.03      927.82    342.72 o 
  -3   9  13      293.42       97.52    324.74 o 
  -2   9  13      971.86      552.90    330.42 o 
  -1   9  13      187.26      171.36    334.20 o 
   0   9  13      174.72      198.82    333.26 o 
   1   9  13       47.35      150.53    332.31 o 
   2   9  13      582.40      285.92    335.15 o 
   3   9  13      949.24     1005.45    346.51 o 
   4   9  13      494.70      410.89    345.57 o 
  -3  10  13     1119.30     1204.27    360.71 o 
  -2  10  13     2204.03     2124.52    375.86 o 
  -1  10  13      246.98      515.98    350.30 o 
   0  10  13     2433.61     2521.21    382.49 o 
   1  10  13       17.38      110.77    342.72 o 
   2  10  13      579.61      370.18    354.09 o 
  -1  11  13      147.29      162.84    358.82 o 
   0  11  13       18.79      391.01    366.39 o 
  -1 -10  14      445.79      379.65    412.78 o 
   0 -10  14      491.82      668.41    423.20 o 
  -3  -9  14      668.24      994.09    410.89 o 
  -2  -9  14      196.99      155.27    367.34 o 
  -1  -9  14     1258.86     1017.76    391.01 o 
   0  -9  14      705.91      776.34    409.94 o 
   1  -9  14     1782.29     2020.57    274.10 o 
   2  -9  14     1011.11      778.94    276.59 o 
  -4  -8  14       27.88        0.00    367.34 o 
  -3  -8  14      715.98      688.88    257.07 o 
  -2  -8  14      155.86      161.43    248.03 o 
  -1  -8  14      438.71      352.06    247.88 o 
   0  -8  14      795.72     1095.33    247.20 o 
   1  -8  14      136.03       82.68    241.57 o 
   2  -8  14      361.21      443.39    249.21 o 
   3  -8  14      279.28      215.49    244.01 o 
  -5  -7  14      791.82      947.25    268.61 o 
  -4  -7  14      691.39      627.72    253.13 o 
  -3  -7  14      684.72      959.69    249.44 o 
  -2  -7  14     1113.65     1303.77    248.83 o 
  -1  -7  14     1092.83     1379.10    245.16 o 
   0  -7  14      523.12      420.84    232.42 o 
   1  -7  14     2290.98     2302.16    256.59 o 
   2  -7  14      522.54      453.60    238.21 o 
   3  -7  14      541.59      522.76    237.19 o 
   4  -7  14      420.63      275.51    473.38 o 
  -5  -6  14      424.37      398.37    258.28 o 
  -4  -6  14      220.48      415.36    244.63 o 
  -3  -6  14      731.04      738.50    245.57 o 
  -2  -6  14      163.07      119.17    238.29 o 
  -1  -6  14      688.74      652.62    228.06 o 
   0  -6  14      510.02      514.92    230.87 o 
   1  -6  14      138.89      105.09    285.92 o 
   2  -6  14      805.63      785.03    240.92 o 
   3  -6  14      801.34      449.72    240.61 o 
   4  -6  14       72.18       14.20    466.75 o 
  -6  -5  14      495.25      436.25    246.22 o 
  -5  -5  14     1476.53     1531.85    378.70 o 
  -4  -5  14      917.60      999.79    250.56 o 
  -3  -5  14     1306.71     1466.54    246.29 o 
  -2  -5  14     1327.47     1446.11    246.79 o 
  -1  -5  14     2044.27     2389.03    247.00 o 
   0  -5  14     1342.52     1380.15    230.64 o 
   1  -5  14     1976.54     1965.58    249.92 o 
   2  -5  14      404.85      397.40    214.72 o 
   3  -5  14      776.27      776.09    236.10 o 
   4  -5  14      385.65      436.45    454.44 o 
   5  -5  14      464.85      406.16    497.05 o 
  -6  -4  14      307.00      347.48    233.29 o 
  -5  -4  14       20.49       34.57    219.32 o 
  -4  -4  14      448.88      440.33    235.26 o 
  -3  -4  14      186.19      217.64    218.13 o 
  -2  -4  14      210.99      111.14    220.50 o 
  -1  -4  14      250.12      337.54    219.85 o 
   0  -4  14      417.49      359.09    219.71 o 
   1  -4  14      482.69      510.45    226.26 o 
   2  -4  14      648.04      759.11    210.09 o 
   3  -4  14     1499.58     1243.47    231.29 o 
   4  -4  14       18.06      140.12    450.65 o 
   5  -4  14     1485.90     1322.61    502.73 o 
  -6  -3  14     1425.34     1553.11    240.30 o 
  -5  -3  14     1978.96     1983.81    237.38 o 
  -4  -3  14     2274.28     2445.68    188.97 o 
  -3  -3  14      708.41      896.05    228.88 o 
  -2  -3  14     2104.46     2124.88    243.51 o 
  -1  -3  14      429.77      503.02    211.63 o 
   0  -3  14      704.37      532.34    213.65 o 
   1  -3  14      437.28      358.40    213.79 o 
   2  -3  14       26.68        0.00    205.74 o 
   3  -3  14      546.71      492.31    391.01 o 
   4  -3  14      112.70      173.26    428.88 o 
   5  -3  14     1277.21     1185.34    496.10 o 
   6  -3  14       13.45       57.75    552.90 o 
  -6  -2  14      473.71      645.83    233.83 o 
  -5  -2  14      117.58       44.95    194.52 o 
  -4  -2  14       37.11        0.00    191.99 o 
  -3  -2  14      451.24      424.52    150.16 o 
  -2  -2  14      397.42      319.75    208.71 o 
  -1  -2  14       74.04       94.71    195.17 o 
   0  -2  14      575.85      542.18    210.68 o 
   1  -2  14      512.31      427.93    329.47 o 
   2  -2  14      175.00       70.06    346.51 o 
   3  -2  14     1026.87     1189.12    399.53 o 
   4  -2  14       63.97       43.55    422.25 o 
   5  -2  14     1647.14     1417.29    497.05 o 
   6  -2  14      554.96      393.85    532.08 o 
  -7  -1  14     1574.16     1498.71    378.70 o 
  -6  -1  14      772.22      662.73    321.90 o 
  -5  -1  14     1215.80     1171.80    201.70 o 
  -4  -1  14     2732.26     2703.10    205.64 o 
  -3  -1  14      686.59      646.65    147.30 o 
  -2  -1  14     4532.95     4458.26    356.93 o 
  -1  -1  14      310.64      230.06    291.60 o 
   0  -1  14     2036.13     1749.60    320.00 o 
   1  -1  14       36.09        0.00    305.80 o 
   2  -1  14      105.03      242.37    339.88 o 
   3  -1  14      362.34      200.71    369.23 o 
   4  -1  14       96.25       40.71    407.10 o 
   5  -1  14     1248.78     1042.38    475.27 o 
   6  -1  14       17.02        0.00    513.14 o 
  -7   0  14       12.65      135.39    347.46 o 
  -6   0  14      273.38      346.51    297.28 o 
  -5   0  14       63.86       96.84    188.97 o 
  -4   0  14        5.77        0.00    170.43 o 
  -3   0  14      830.74      495.39    140.35 o 
  -2   0  14        2.88       31.76    199.83 o 
  -1   0  14     1124.99     1175.87    294.44 o 
   0   0  14     1281.30     1344.39    297.28 o 
   1   0  14      540.67      572.79    302.01 o 
   2   0  14      653.24      635.27    330.42 o 
   3   0  14     1596.52     1626.52    387.22 o 
   4   0  14       73.50        0.00    415.62 o 
   5   0  14     2252.59     2191.73    494.21 o 
   6   0  14      232.35      256.57    506.51 o 
  -7   1  14     1603.85     1382.26    360.71 o 
  -6   1  14      796.74      574.46    207.06 o 
  -5   1  14     1248.99     1198.90    203.34 o 
  -4   1  14     2721.64     2432.50    205.10 o 
  -3   1  14      740.08      787.70    142.94 o 
  -2   1  14     4460.19     4107.94    272.19 o 
  -1   1  14      377.27      237.92    188.55 o 
   0   1  14     2001.68     2063.92    292.55 o 
   1   1  14       50.66        6.63    277.40 o 
   2   1  14      104.55      250.89    308.64 o 
   3   1  14      284.17      348.41    344.62 o 
   4   1  14       86.53       97.52    407.10 o 
   5   1  14     1261.34     1054.68    469.59 o 
   6   1  14       14.01      201.66    492.31 o 
  -6   2  14      536.92      660.34    210.13 o 
  -5   2  14      148.46      164.90    198.66 o 
  -4   2  14       28.60      122.13    275.51 o 
  -3   2  14      452.16      428.85    138.37 o 
  -2   2  14      449.75      287.89    189.53 o 
  -1   2  14       74.62      141.74    193.72 o 
   0   2  14      647.01      692.06    193.91 o 
   1   2  14      505.19      403.32    288.76 o 
   2   2  14      198.75      189.35    290.65 o 
   3   2  14     1089.34     1076.46    357.87 o 
   4   2  14       58.95      135.39    393.85 o 
   5   2  14     1676.68     1572.56    466.75 o 
   6   2  14      532.01      545.33    479.06 o 
  -6   3  14     1538.55     1399.78    231.96 o 
  -5   3  14     2007.22     1963.49    223.36 o 
  -4   3  14     2292.08     2545.00    237.16 o 
  -3   3  14      653.19      681.10    140.10 o 
  -2   3  14     2179.78     2326.82    215.27 o 
  -1   3  14      335.53      451.29    192.21 o 
   0   3  14      779.48      760.15    200.42 o 
   1   3  14      543.23      561.18    207.76 o 
   2   3  14       13.54       12.31    303.91 o 
   3   3  14      548.31      334.20    343.67 o 
   4   3  14       82.71       88.05    399.53 o 
   5   3  14     1145.16     1265.81    456.34 o 
   6   3  14       10.85       11.36    431.72 o 
  -6   4  14      299.63      537.12    216.16 o 
  -5   4  14       14.70       17.35    207.09 o 
  -4   4  14      429.26      411.02    187.86 o 
  -3   4  14      180.31      309.93    195.95 o 
  -2   4  14      196.89      205.18    190.76 o 
  -1   4  14      233.38      156.35    181.30 o 
   0   4  14      445.05      456.28    190.46 o 
   1   4  14      513.54      257.81    197.36 o 
   2   4  14      715.46      754.56    304.85 o 
   3   4  14     1636.50     1331.14    352.19 o 
   4   4  14       15.02       12.31    368.29 o 
  -6   5  14      550.69      352.34    229.60 o 
  -5   5  14     1427.38     1380.80    222.72 o 
  -4   5  14      929.95      801.20    196.17 o 
  -3   5  14     1225.27     1241.40    249.47 o 
  -2   5  14     1325.87     1532.03    202.61 o 
  -1   5  14     1953.89     2317.11    406.16 o 
   0   5  14     1374.88     1360.82    199.87 o 
   1   5  14     2026.36     2258.95    352.19 o 
   2   5  14      352.92      279.29    315.27 o 
  -5   6  14      393.65      258.76    213.52 o 
  -4   6  14      193.55      203.55    313.38 o 
  -3   6  14      700.26      489.47    324.74 o 
  -2   6  14      154.91      283.08    323.79 o 
  -1   6  14      675.60      631.48    325.68 o 
   0   6  14      490.98      601.19    320.00 o 
   1   6  14      108.55       22.72    308.64 o 
   2   6  14      796.71      794.33    333.26 o 
  -5   7  14      785.20      811.37    345.57 o 
  -4   7  14      611.91      249.94    319.06 o 
  -3   7  14      654.57      482.84    321.90 o 
  -2   7  14     1110.54     1345.34    343.67 o 
  -1   7  14      972.85     1312.20    346.51 o 
   0   7  14      576.58      853.03    338.94 o 
   1   7  14     2346.83     2185.11    353.14 o 
   2   7  14      529.93      657.99    334.20 o 
   3   7  14      587.87      549.12    345.57 o 
  -4   8  14       19.71       88.99    334.20 o 
  -3   8  14      716.80      775.39    346.51 o 
  -2   8  14      191.87      320.95    339.88 o 
  -1   8  14      436.22      331.36    341.78 o 
   0   8  14      937.70      969.48    356.93 o 
   1   8  14      143.63      133.49    337.04 o 
   2   8  14      387.54      247.10    340.83 o 
   3   8  14      278.39       78.58    338.94 o 
  -3   9  14      688.12      639.06    348.41 o 
  -2   9  14      175.69      294.44    352.19 o 
  -1   9  14     1268.62     1314.09    370.18 o 
   0   9  14      718.13      850.18    356.93 o 
   1   9  14     1842.45     1745.81    379.65 o 
   2   9  14     1007.24     1038.59    372.07 o 
  -1  10  14      434.74      883.32    384.38 o 
   0  10  14      522.87      695.86    371.13 o 
  -2  -8  15      249.26      229.27    262.65 o 
  -1  -8  15      277.16      208.32    256.59 o 
   0  -8  15       92.97       68.18    263.65 o 
   1  -8  15      620.77      969.75    268.87 o 
  -3  -7  15      158.05      273.25    251.49 o 
  -2  -7  15      402.45      211.25    247.20 o 
  -1  -7  15        7.05        0.00    317.16 o 
   0  -7  15      228.52      265.27    237.71 o 
   1  -7  15      344.81      254.03    257.23 o 
   2  -7  15       24.11      142.01    434.56 o 
   3  -7  15      473.58      217.77    261.37 o 
  -4  -6  15      363.67      466.57    265.04 o 
  -3  -6  15     1255.66     1392.80    270.42 o 
  -2  -6  15      157.61      340.14    252.29 o 
  -1  -6  15     2412.98     2330.86    265.54 o 
   0  -6  15      312.29      307.64    236.63 o 
   1  -6  15     2006.34     2093.29    269.03 o 
   2  -6  15      127.75      137.01    240.85 o 
   3  -6  15     1230.85     1170.52    258.86 o 
  -5  -5  15      569.94      376.20    258.91 o 
  -4  -5  15       11.84        0.00    243.04 o 
  -3  -5  15      283.04      403.41    250.98 o 
  -2  -5  15      484.66      377.90    241.54 o 
  -1  -5  15       67.97      159.14    228.47 o 
   0  -5  15       52.37       53.32    219.06 o 
   1  -5  15      136.67      235.01    233.85 o 
   2  -5  15       41.13        0.00    276.45 o 
   3  -5  15      435.62      247.17    232.83 o 
   4  -5  15      236.54      435.51    492.31 o 
  -5  -4  15      819.34      536.14    281.19 o 
  -4  -4  15      510.96      412.76    239.86 o 
  -3  -4  15     2948.18     3242.59    282.78 o 
  -2  -4  15      120.22      178.27    233.15 o 
  -1  -4  15     3747.64     3731.96    265.88 o 
   0  -4  15      136.04      111.20    225.24 o 
   1  -4  15     2742.23     2996.41    261.81 o 
   2  -4  15      579.30      415.64    227.42 o 
   3  -4  15     1201.23     1427.70    442.13 o 
   4  -4  15      436.06      162.84    461.07 o 
  -5  -3  15      471.24      339.32    214.81 o 
  -4  -3  15       41.23       42.60    346.51 o 
  -3  -3  15      276.31      301.59    236.22 o 
  -2  -3  15      628.35      688.10    229.26 o 
  -1  -3  15      295.20      373.19    226.57 o 
   0  -3  15      601.89      583.99    217.00 o 
   1  -3  15      161.38      261.74    214.10 o 
   2  -3  15       20.38        0.00    381.54 o 
   3  -3  15      586.27      238.58    409.94 o 
   4  -3  15      221.13      466.75    456.34 o 
   5  -3  15      312.01       60.59    515.98 o 
  -6  -2  15      183.25      302.01    299.17 o 
  -5  -2  15      604.16      474.89    213.46 o 
  -4  -2  15      558.35      487.12    171.93 o 
  -3  -2  15     1172.70     1500.78    240.08 o 
  -2  -2  15      159.24      205.45    221.25 o 
  -1  -2  15     4461.60     4862.46    275.83 o 
   0  -2  15      218.71      179.88    324.74 o 
   1  -2  15     2227.68     2686.89    391.01 o 
   2  -2  15      985.44      871.01    371.13 o 
   3  -2  15     1149.00     1463.68    431.72 o 
   4  -2  15      496.80      624.86    456.34 o 
   5  -2  15      716.76      924.98    508.41 o 
  -6  -1  15      679.54      655.15    308.64 o 
  -5  -1  15      129.31      211.13    275.51 o 
  -4  -1  15       83.54        0.00    190.49 o 
  -3  -1  15      292.69      402.37    320.00 o 
  -2  -1  15      387.69      539.65    313.38 o 
  -1  -1  15      114.58      109.82    303.91 o 
   0  -1  15       79.42        0.00    317.16 o 
   1  -1  15      242.01      134.44    338.94 o 
   2  -1  15        9.14        0.00    357.87 o 
   3  -1  15      102.37       64.38    399.53 o 
   5  -1  15      232.10      117.40    491.37 o 
  -6   0  15        9.45        0.00    297.28 o 
  -5   0  15      644.05      727.84    197.06 o 
  -4   0  15        0.86        0.00    204.84 o 
  -3   0  15     1982.79     2163.33    227.47 o 
  -2   0  15       50.73      159.05    284.97 o 
  -1   0  15     3631.65     3946.07    348.41 o 
   0   0  15      622.52      450.65    294.44 o 
   1   0  15     1206.26     1712.68    344.62 o 
   2   0  15      523.43      744.15    366.39 o 
   3   0  15      941.61     1441.91    410.89 o 
   4   0  15      292.68      261.30    439.29 o 
   5   0  15      260.42      574.68    484.74 o 
  -6   1  15      670.24      628.64    302.01 o 
  -5   1  15      124.10      223.61    205.25 o 
  -4   1  15       88.61       93.74    206.53 o 
  -3   1  15      289.57      302.61    199.64 o 
  -2   1  15      393.78      502.45    207.57 o 
  -1   1  15      118.01      166.15    198.93 o 
   0   1  15       47.81      150.53    289.71 o 
   1   1  15      225.09       93.73    309.59 o 
   2   1  15        1.87        0.00    318.11 o 
   3   1  15      104.49      109.82    389.12 o 
   4   1  15       48.73      142.96    436.45 o 
   5   1  15      215.90       37.87    457.28 o 
  -6   2  15      210.44      137.31    212.36 o 
  -5   2  15      674.89      580.17    201.38 o 
  -4   2  15      569.63      561.03    205.82 o 
  -3   2  15     1176.77     1479.66    217.92 o 
  -2   2  15      183.54      194.01    202.60 o 
  -1   2  15     4351.40     4609.99    250.03 o 
   0   2  15      228.32      267.93    204.34 o 
   1   2  15     2203.45     2306.29    329.47 o 
   2   2  15      930.31     1006.40    337.04 o 
   3   2  15     1186.24     1143.68    398.58 o 
   4   2  15      488.44      324.74    424.15 o 
   5   2  15      746.06      261.30    481.90 o 
  -5   3  15      483.58      704.38    322.84 o 
  -4   3  15       36.19       21.90    204.68 o 
  -3   3  15      291.76      283.58    205.57 o 
  -2   3  15      545.63      472.57    205.02 o 
  -1   3  15      301.03      277.15    194.16 o 
   0   3  15      498.70      883.45    213.25 o 
   1   3  15      146.83      307.69    280.24 o 
   2   3  15       33.82        0.00    297.28 o 
   3   3  15      595.21      906.99    349.35 o 
   4   3  15      247.45      385.33    423.20 o 
   5   3  15      362.53      137.28    459.18 o 
  -5   4  15      835.07      407.10    330.42 o 
  -4   4  15      552.08      461.91    210.80 o 
  -3   4  15     2829.98     2864.87    233.77 o 
  -2   4  15      120.34      210.07    201.04 o 
  -1   4  15     3629.61     3812.23    241.12 o 
   0   4  15      167.63       74.26    200.78 o 
   1   4  15     2817.28     2698.52    241.53 o 
   2   4  15      539.93      451.60    307.69 o 
  -5   5  15      651.77      387.22    341.78 o 
  -4   5  15       13.37       86.77    214.59 o 
  -3   5  15      302.45      143.91    322.84 o 
  -2   5  15      471.60      284.97    319.06 o 
  -1   5  15       74.41      324.74    320.00 o 
   0   5  15       45.74        0.00    320.95 o 
   1   5  15      169.97       49.23    330.42 o 
   2   5  15       44.78       21.78    328.52 o 
  -4   6  15      421.12      337.04    331.36 o 
  -3   6  15     1217.65     1022.49    345.57 o 
  -2   6  15      162.14      287.81    334.20 o 
  -1   6  15     2216.72     2216.35    369.23 o 
   0   6  15      329.24      564.27    338.94 o 
   1   6  15     1965.21     2123.57    381.54 o 
   2   6  15      169.50      448.76    350.30 o 
  -3   7  15      173.57      295.39    349.35 o 
  -2   7  15      355.49      302.01    342.72 o 
  -1   7  15        8.69      176.10    338.94 o 
   0   7  15      184.34       47.34    335.15 o 
   1   7  15      308.42      273.61    346.51 o 
   2   7  15       23.09       62.49    335.15 o 
  -2   8  15      256.48      120.24    360.71 o 
  -1   8  15      248.06      192.19    364.50 o 
   0   8  15       98.38        9.47    355.98 o 
   1   8  15      646.55      797.17    374.91 o 
  -2  -6  16      386.53      485.26    262.81 o 
  -1  -6  16      123.53      206.92    255.31 o 
   0  -6  16       48.87       39.00    252.21 o 
   1  -6  16      194.74      191.90    263.41 o 
  -3  -5  16     1750.67     1742.06    277.42 o 
  -1  -5  16     1528.53     1551.30    269.85 o 
   0  -5  16      399.74      393.07    245.32 o 
   1  -5  16     1409.46     1130.53    265.59 o 
   2  -5  16      136.71      230.78    239.52 o 
  -4  -4  16      134.15      229.12    254.92 o 
  -3  -4  16      664.11      490.94    247.38 o 
  -2  -4  16      408.71      463.43    241.80 o 
  -1  -4  16      143.92       37.56    233.87 o 
   0  -4  16      327.38      422.24    226.11 o 
   1  -4  16      264.51      358.50    238.36 o 
   2  -4  16      211.82      326.63    408.05 o 
  -4  -3  16      267.67      181.11    248.55 o 
  -3  -3  16      377.98      324.51    240.39 o 
  -2  -3  16       12.60      102.95    230.89 o 
  -1  -3  16      694.23      870.01    235.96 o 
   0  -3  16      585.13      444.75    235.80 o 
   1  -3  16     1604.20     1889.72    404.26 o 
   2  -3  16      380.78       56.81    395.74 o 
   3  -3  16     1722.63     1314.09    463.91 o 
  -4  -2  16      510.56      479.06    358.82 o 
  -3  -2  16      291.89      344.62    336.10 o 
  -2  -2  16      494.30      461.07    342.72 o 
  -1  -2  16      191.50       89.94    332.31 o 
   0  -2  16      293.21       48.28    342.72 o 
   1  -2  16      322.12      268.88    367.34 o 
   2  -2  16        0.61       41.66    383.44 o 
   3  -2  16      212.65      128.76    419.41 o 
  -5  -1  16      814.25      833.14    372.07 o 
  -4  -1  16      613.37      350.30    347.46 o 
  -3  -1  16      225.60      242.37    327.58 o 
  -2  -1  16       33.11        6.63    320.00 o 
  -1  -1  16      334.04      327.58    314.32 o 
   0  -1  16      817.40      784.86    337.04 o 
   1  -1  16      855.75      753.62    363.55 o 
   2  -1  16      591.08      495.15    391.01 o 
   3  -1  16     2607.63     2613.04    459.18 o 
   4  -1  16      162.21      275.51    482.84 o 
  -5   0  16     1305.17     1471.26    337.99 o 
  -4   0  16      100.67      108.31    218.21 o 
  -3   0  16      744.80      869.12    320.00 o 
  -2   0  16      499.16      574.68    313.38 o 
  -1   0  16      276.49      275.51    302.96 o 
   0   0  16      836.34     1092.55    337.99 o 
   1   0  16      684.05      590.77    361.66 o 
   2   0  16       24.83       84.26    373.97 o 
   3   0  16      176.26       20.83    418.47 o 
   4   0  16       12.05      162.84    444.97 o 
  -5   1  16      837.39      871.96    330.42 o 
  -4   1  16      647.80      496.47    224.64 o 
  -3   1  16      223.42      282.58    214.82 o 
  -2   1  16       37.02       96.57    290.65 o 
  -1   1  16      332.29      303.91    307.69 o 
   0   1  16      820.54     1084.98    333.26 o 
   1   1  16      858.99      913.62    341.78 o 
   2   1  16      639.96      991.25    355.98 o 
   3   1  16     2582.90     2837.42    429.83 o 
  -4   2  16      541.74      578.09    225.73 o 
  -3   2  16      313.80      293.21    214.56 o 
  -2   2  16      532.05      605.58    218.13 o 
  -1   2  16      207.55      237.93    217.41 o 
   0   2  16      317.89      490.42    305.80 o 
   1   2  16      333.14      256.57    300.12 o 
   3   2  16      223.19       40.71    382.49 o 
  -4   3  16      260.79      172.55    214.16 o 
  -3   3  16      338.36      476.38    217.01 o 
  -2   3  16       18.27       72.89    209.46 o 
  -1   3  16      700.60      846.86    224.42 o 
   0   3  16      594.60      640.22    220.53 o 
   1   3  16     1514.53     1262.97    312.43 o 
   2   3  16      413.56      379.65    328.52 o 
   3   3  16     1641.55     1888.77    430.77 o 
  -4   4  16      151.36      162.71    225.99 o 
  -3   4  16      630.51      569.35    219.58 o 
  -2   4  16      428.12      452.72    213.92 o 
  -1   4  16      152.71      101.30    332.31 o 
   0   4  16      359.98      460.12    336.10 o 
  -3   5  16     1807.68     1501.55    380.60 o 
  -2   5  16       56.76       91.84    336.10 o 
  -1   5  16     1605.55     1752.44    370.18 o 
   0   5  16      401.47      428.88    339.88 o 
   1   5  16     1444.93     1336.82    374.91 o 
  -2   6  16      423.35      627.70    374.91 o 
  -1   6  16      122.70      380.60    355.03 o 
   0   6  16       39.78      164.74    343.67 o 
  -1  -4  17     1085.81      998.19    265.96 o 
   0  -4  17      132.56      263.72    259.48 o 
  -2  -3  17      469.77      273.09    254.01 o 
  -1  -3  17     1094.31     1118.12    384.38 o 
   0  -3  17       48.17       92.78    380.60 o 
   1  -3  17      685.32      838.82    424.15 o 
  -3  -2  17     1695.04     2172.80    412.78 o 
  -2  -2  17       15.26       93.73    361.66 o 
  -1  -2  17     1474.64     1535.63    389.12 o 
   0  -2  17      121.83      287.81    375.86 o 
   1  -2  17      517.62      556.69    400.48 o 
   2  -2  17       10.92       81.42    418.47 o 
  -3  -1  17      663.45      689.24    360.71 o 
  -2  -1  17      467.55      378.70    346.51 o 
  -1  -1  17     1334.24     1294.21    363.55 o 
   0  -1  17       24.70       96.57    350.30 o 
   1  -1  17     1336.46     1206.16    402.37 o 
   2  -1  17      101.30      140.12    411.84 o 
  -3   0  17     2125.41     2483.33    368.29 o 
  -2   0  17        7.78       77.63    325.68 o 
  -1   0  17     1786.43     1628.42    353.14 o 
   0   0  17      106.93       59.65    352.19 o 
   1   0  17      518.20      682.61    371.13 o 
   2   0  17        3.07        0.00    392.90 o 
  -3   1  17      661.93      614.80    231.88 o 
  -2   1  17      450.06      300.12    322.84 o 
  -1   1  17     1325.30     1357.65    336.10 o 
   0   1  17       21.76      173.26    329.47 o 
   1   1  17     1377.39     1120.96    355.03 o 
   2   1  17      112.62       21.78    370.18 o 
  -3   2  17     1614.83     1889.04    252.12 o 
  -2   2  17       17.72        0.00    294.44 o 
  -1   2  17     1470.85     1447.59    332.31 o 
   0   2  17      129.70       25.56    331.36 o 
   1   2  17      531.95      786.75    361.66 o 
   2   2  17        8.68        0.00    377.75 o 
  -2   3  17      395.59      365.48    225.73 o 
  -1   3  17     1106.79     1214.96    236.19 o 
   0   3  17       70.28      173.26    309.59 o 
  -1   4  17     1128.89     1211.84    378.70 o 
   0   4  17      133.06      110.77    356.93 o 
                                                 
